# Supplementary material for: 2,4-Diphenyl-4,5-dihydro-3H-pyrido[2,3-b][1,4]diazepine
Source: Acta Crystallogr Sect E Struct Rep Online. 2009 Apr 30;65(Pt 5):o1139–40. doi: 10.1107/S1600536809014901 (PMC2977810; doi:10.1107/S1600536809014901)
Supplement: Supplementary file 1 [file e-65-o1139-sup1.cif]

##############################################################################
###                                                                        ###
###        Electronic paper (Acta Crystallographica Section E)             ###
###                                                                        ###
##############################################################################
#                                                                            #
# This CIF contains the data in a paper accepted for publication in Acta     #
# Crystallographica Section E. It conforms to the requirements of Notes      #
# for Authors for Section E, and has been peer reviewed under the auspices   #
# of the IUCr Commission on Journals.                                        #
#                                                                            #
# Full details of the Crystallographic Information File format               #
# are given in the paper "The Crystallographic Information File (CIF):       #
# a New Standard Archive File for Crystallography" by S. R. Hall, F. H.      #
# Allen and I. D. Brown [Acta Cryst. (1991), A47, 655-685].                  #
#                                                                            #
# The current version of the core CIF dictionary is obtainable from          #
# ftp://ftp.iucr.org/pub/cif_core.dic. The current version number is 2.4.    #
#                                                                            #
# Software is freely available for graphical display of the structure(s) in  #
# this CIF.  For information consult the CIF home page http://www.iucr.org/  #
# cif/home.html                                                              #
#                                                                            #
# This file may be used for bona fide research purposes within the           #
# scientific community so long as proper attribution is given to the journal # 
# article from which it was obtained.                                        #
#                                                                            #
##############################################################################
                                             
data_global
_audit_creation_method     'form.cif (version 2.0)'
_journal_data_validation_number     ?
_journal_date_recd_electronic     2009-04-21
_journal_date_accepted     2009-04-22
_journal_name_full     'Acta Crystallographica, Section E'
_journal_year     2009
_journal_volume     65
_journal_issue      5
_journal_page_first     o1139
_journal_page_last     o1140
_journal_paper_category     QO
_journal_coeditor_code     CI2786
_publ_contact_author_name     'Prof. Fun, Hoong-Kun'
_publ_contact_author_address
;
      X-ray Crystallography Unit
      School of Physics
      Universiti Sains Malaysia
      11800 USM, Penang
      MALAYSIA
;
_publ_contact_author_email     'hkfun@usm.my'
_publ_contact_author_fax     '6 04 6579150'
_publ_contact_author_phone     '6 04 6533652'
_publ_section_title
;
2,4-Diphenyl-4,5-dihydro-3<i>H</i>-pyrido[2,3-<i>b</i>][1,4]diazepine
;
loop_
    _publ_author_name
    _publ_author_footnote
    _publ_author_address
    'Hoong-Kun Fun'
;
Thomson Reuters ResearcherID: A-3561-2009.
;
;     X-ray Crystallography Unit
      School of Physics
      Universiti Sains Malaysia
      11800 USM, Penang
      Malaysia
;
    'Chin Sing Yeap'
;
Thomson Reuters ResearcherID: A-5523-2009.
;
;
      X-ray Crystallography Unit
      School of Physics
      Universiti Sains Malaysia
      11800 USM, Penang
      Malaysia
;
    'Anita Hazra' ?
;
      Department of Chemistry
      Bengal Engineering and Science University
      Shibpur, Howrah 711 103
      India
;
    'Subrata Jana' ?
;
      Department of Chemistry
      Bengal Engineering and Science University
      Shibpur, Howrah 711 103
      India
;
    'Shyamaprosad Goswami' ?
;     Department of Chemistry
      Bengal Engineering and Science University
      Shibpur, Howrah 711 103
      India
;
data_I
_audit_creation_method     SHELXL-97
_chemical_name_systematic
;
2,4-Diphenyl-4,5-dihydro-3<i>H</i>-pyrido[2,3-b][1,4]diazepine
;
_chemical_name_common     ?
_chemical_formula_moiety     'C20 H17 N3'
_chemical_formula_sum     'C20 H17 N3'
_chemical_formula_iupac     'C20 H17 N3'
_chemical_formula_weight     299.37
_chemical_melting_point     ?
_symmetry_cell_setting     Triclinic
_symmetry_space_group_name_H-M     'P -1'
_symmetry_space_group_name_Hall     '-P 1'
loop_
    _symmetry_equiv_pos_as_xyz
    'x, y, z'
    '-x, -y, -z'
_cell_length_a     5.9969(3)
_cell_length_b     15.3186(6)
_cell_length_c     17.0676(7)
_cell_angle_alpha     82.588(3)
_cell_angle_beta     85.266(2)
_cell_angle_gamma     88.670(2)
_cell_volume     1549.37(12)
_cell_formula_units_Z     4
_cell_measurement_reflns_used     5436
_cell_measurement_theta_min     1.34
_cell_measurement_theta_max     30.09
_cell_measurement_temperature     100
_exptl_crystal_description     Plate
_exptl_crystal_colour     yellow
_exptl_crystal_size_max     0.50
_exptl_crystal_size_mid     0.33
_exptl_crystal_size_min     0.05
_exptl_crystal_density_diffrn     1.283
_exptl_crystal_density_meas     ?
_exptl_crystal_density_method     'not measured'
_exptl_crystal_F_000     632
_exptl_absorpt_coefficient_mu     0.077
_exptl_absorpt_correction_type     multi-scan
_exptl_absorpt_process_details     '(<i>SADABS</i>; Bruker, 2005)'
_exptl_absorpt_correction_T_min     0.9483
_exptl_absorpt_correction_T_max     0.9964
_exptl_special_details
;
The crystal was placed in the cold stream of an Oxford Cyrosystems
Cobra open-flow nitrogen cryostat (Cosier & Glazer, 1986) operating
at 100.0(1)K.
;
_diffrn_ambient_temperature     100
_diffrn_radiation_type     MoK\a
_diffrn_radiation_wavelength     0.71073
_diffrn_radiation_source     'fine-focus sealed tube'
_diffrn_radiation_monochromator     graphite
_diffrn_measurement_device_type
;
Bruker SMART APEXII CCD area-detector
;
_diffrn_measurement_method     '\f and \w'
_diffrn_detector_area_resol_mean     ?
_diffrn_reflns_number     35167
_diffrn_reflns_av_R_equivalents     0.0525
_diffrn_reflns_av_sigmaI/netI     0.0632
_diffrn_reflns_theta_min     1.34
_diffrn_reflns_theta_max     30.09
_diffrn_reflns_theta_full     30.09
_diffrn_measured_fraction_theta_max     0.990
_diffrn_measured_fraction_theta_full     0.990
_diffrn_reflns_limit_h_min     -8
_diffrn_reflns_limit_h_max     7
_diffrn_reflns_limit_k_min     -21
_diffrn_reflns_limit_k_max     21
_diffrn_reflns_limit_l_min     -24
_diffrn_reflns_limit_l_max     23
_diffrn_standards_number     0
_diffrn_standards_interval_count     .
_diffrn_standards_interval_time     .
_diffrn_standards_decay_%     ?
_refine_special_details
;
 Refinement of F^2^ against ALL reflections.  The weighted R-factor wR and
 goodness of fit S are based on F^2^, conventional R-factors are based
 on F, with F set to zero for negative F^2^. The threshold expression of
 F^2^ > 2sigma(F^2^) is used only for calculating R-factors(gt) etc. and is
 not relevant to the choice of reflections for refinement.  R-factors based
 on F^2^ are statistically about twice as large as those based on F, and R-
 factors based on ALL data will be even larger.
;
_reflns_number_total     9044
_reflns_number_gt     5978
_reflns_threshold_expression     I>2\s(I)
_refine_ls_structure_factor_coef     Fsqd
_refine_ls_matrix_type     full
_refine_ls_R_factor_all     0.0886
_refine_ls_R_factor_gt     0.0541
_refine_ls_wR_factor_gt     0.1190
_refine_ls_wR_factor_ref     0.1330
_refine_ls_goodness_of_fit_ref     1.082
_refine_ls_restrained_S_all     1.082
_refine_ls_number_reflns     9044
_refine_ls_number_parameters     423
_refine_ls_number_restraints     0
_refine_ls_hydrogen_treatment     mixed
_refine_ls_weighting_scheme     calc
_refine_ls_weighting_details
         'calc w=1/[\s^2^(Fo^2^)+(0.0574P)^2^+0.0014P] where P=(Fo^2^+2Fc^2^)/3'
_atom_sites_solution_hydrogens     geom
_atom_sites_solution_primary     direct
_atom_sites_solution_secondary     difmap
_refine_ls_shift/su_max     0.001
_refine_ls_shift/su_mean     0.000
_refine_diff_density_max     0.297
_refine_diff_density_min     -0.252
_refine_ls_extinction_method     none
_refine_ls_extinction_coef     ?
loop_
    _atom_type_symbol
    _atom_type_description
    _atom_type_scat_dispersion_real
    _atom_type_scat_dispersion_imag
    _atom_type_scat_source
    'C' 'C' 0.0033 0.0016
                         'International Tables Vol C Tables 4.2.6.8 and 6.1.1.4'
    'H' 'H' 0.0000 0.0000
                         'International Tables Vol C Tables 4.2.6.8 and 6.1.1.4'
    'N' 'N' 0.0061 0.0033
                         'International Tables Vol C Tables 4.2.6.8 and 6.1.1.4'
_computing_data_collection     'APEX2 (Bruker, 2005)'
_computing_cell_refinement     'SAINT (Bruker, 2005)'
_computing_data_reduction     'SAINT (Bruker, 2005)'
_computing_structure_solution     'SHELXTL (Sheldrick, 2008)'
_computing_structure_refinement     'SHELXTL (Sheldrick, 2008)'
_computing_molecular_graphics     'SHELXTL (Sheldrick, 2008)'
_computing_publication_material
;
SHELXTL (Sheldrick, 2008) and PLATON (Spek, 2009)
;
loop_
    _atom_site_type_symbol
    _atom_site_label
    _atom_site_fract_x
    _atom_site_fract_y
    _atom_site_fract_z
    _atom_site_U_iso_or_equiv
    _atom_site_adp_type
    _atom_site_calc_flag
    _atom_site_refinement_flags
    _atom_site_occupancy
    _atom_site_disorder_assembly
    _atom_site_disorder_group
    N N1A 0.00559(19) 0.37888(7) 0.20662(6) 0.0195(2) Uani d . 1 . .
    N N2A 0.2520(2) 0.42903(7) -0.00279(6) 0.0212(3) Uani d . 1 . .
    N N3A 0.3721(2) 0.48394(8) 0.10399(7) 0.0222(3) Uani d . 1 . .
    C C1A 0.0532(2) 0.38179(8) 0.12384(8) 0.0186(3) Uani d . 1 . .
    C C2A -0.0998(2) 0.34139(8) 0.08381(8) 0.0205(3) Uani d . 1 . .
    H H2AA -0.2222 0.3134 0.1125 0.025 Uiso calc R 1 . .
    C C3A -0.0752(2) 0.34166(9) 0.00250(8) 0.0218(3) Uani d . 1 . .
    H H3AA -0.1756 0.3130 -0.0238 0.026 Uiso calc R 1 . .
    C C4A 0.1050(2) 0.38634(9) -0.03762(8) 0.0232(3) Uani d . 1 . .
    H H4AA 0.1252 0.3867 -0.0923 0.028 Uiso calc R 1 . .
    C C5A 0.2287(2) 0.42889(8) 0.07678(8) 0.0191(3) Uani d . 1 . .
    C C6A 0.4840(2) 0.46771(8) 0.17706(8) 0.0193(3) Uani d . 1 . .
    H H6AA 0.6439 0.4603 0.1619 0.023 Uiso calc R 1 . .
    C C7A 0.4611(2) 0.54539(8) 0.22395(8) 0.0192(3) Uani d . 1 . .
    C C8A 0.2748(2) 0.60103(9) 0.22205(9) 0.0247(3) Uani d . 1 . .
    H H8AA 0.1614 0.5916 0.1902 0.030 Uiso calc R 1 . .
    C C9A 0.2555(3) 0.67030(10) 0.26686(9) 0.0313(4) Uani d . 1 . .
    H H9AA 0.1302 0.7072 0.2649 0.038 Uiso calc R 1 . .
    C C10A 0.4230(3) 0.68456(10) 0.31460(9) 0.0332(4) Uani d . 1 . .
    H H10A 0.4096 0.7306 0.3453 0.040 Uiso calc R 1 . .
    C C11A 0.6104(3) 0.63038(10) 0.31664(9) 0.0304(4) Uani d . 1 . .
    H H11A 0.7236 0.6402 0.3484 0.036 Uiso calc R 1 . .
    C C12A 0.6297(2) 0.56118(9) 0.27127(8) 0.0246(3) Uani d . 1 . .
    H H12A 0.7565 0.5251 0.2726 0.030 Uiso calc R 1 . .
    C C13A 0.4056(2) 0.38124(8) 0.22618(8) 0.0205(3) Uani d . 1 . .
    H H13A 0.4367 0.3334 0.1946 0.025 Uiso calc R 1 . .
    H H13B 0.4918 0.3701 0.2722 0.025 Uiso calc R 1 . .
    C C14A 0.1612(2) 0.38082(8) 0.25369(8) 0.0195(3) Uani d . 1 . .
    C C15A 0.0943(2) 0.37752(8) 0.33980(8) 0.0205(3) Uani d . 1 . .
    C C16A 0.2301(3) 0.41094(9) 0.39090(8) 0.0267(3) Uani d . 1 . .
    H H16A 0.3671 0.4354 0.3711 0.032 Uiso calc R 1 . .
    C C17A 0.1636(3) 0.40818(10) 0.47101(9) 0.0320(4) Uani d . 1 . .
    H H17A 0.2555 0.4313 0.5043 0.038 Uiso calc R 1 . .
    C C18A -0.0384(3) 0.37134(10) 0.50151(9) 0.0314(4) Uani d . 1 . .
    H H18A -0.0833 0.3698 0.5551 0.038 Uiso calc R 1 . .
    C C19A -0.1734(3) 0.33676(10) 0.45153(9) 0.0290(3) Uani d . 1 . .
    H H19A -0.3087 0.3113 0.4719 0.035 Uiso calc R 1 . .
    C C20A -0.1092(2) 0.33968(9) 0.37156(8) 0.0239(3) Uani d . 1 . .
    H H20A -0.2019 0.3164 0.3386 0.029 Uiso calc R 1 . .
    N N3B 0.8455(2) 0.01768(8) 0.10185(7) 0.0262(3) Uani d . 1 . .
    N N2B 0.7478(2) 0.07525(8) -0.02255(7) 0.0282(3) Uani d . 1 . .
    N N1B 0.52791(19) 0.14490(7) 0.17025(6) 0.0194(2) Uani d . 1 . .
    C C1B 0.5719(2) 0.14051(9) 0.08833(8) 0.0195(3) Uani d . 1 . .
    C C2B 0.4391(2) 0.19151(9) 0.03704(8) 0.0225(3) Uani d . 1 . .
    H H2BA 0.3329 0.2298 0.0570 0.027 Uiso calc R 1 . .
    C C3B 0.4631(3) 0.18599(10) -0.04335(8) 0.0261(3) Uani d . 1 . .
    H H3BA 0.3768 0.2210 -0.0782 0.031 Uiso calc R 1 . .
    C C4B 0.6190(3) 0.12694(10) -0.07016(9) 0.0293(3) Uani d . 1 . .
    H H4BA 0.6356 0.1228 -0.1242 0.035 Uiso calc R 1 . .
    C C5B 0.7257(2) 0.08089(9) 0.05558(8) 0.0222(3) Uani d . 1 . .
    C C6B 0.9974(2) 0.04096(8) 0.15846(8) 0.0205(3) Uani d . 1 . .
    H H6BA 1.1475 0.0471 0.1310 0.025 Uiso calc R 1 . .
    C C7B 1.0103(2) -0.02950(8) 0.22919(8) 0.0190(3) Uani d . 1 . .
    C C8B 1.1982(2) -0.03127(9) 0.27182(8) 0.0224(3) Uani d . 1 . .
    H H8BA 1.3180 0.0051 0.2528 0.027 Uiso calc R 1 . .
    C C9B 1.2092(3) -0.08657(9) 0.34246(8) 0.0271(3) Uani d . 1 . .
    H H9BA 1.3350 -0.0865 0.3709 0.032 Uiso calc R 1 . .
    C C10B 1.0341(3) -0.14153(9) 0.37050(9) 0.0293(4) Uani d . 1 . .
    H H10B 1.0398 -0.1777 0.4184 0.035 Uiso calc R 1 . .
    C C11B 0.8500(3) -0.14265(9) 0.32713(9) 0.0290(3) Uani d . 1 . .
    H H11B 0.7336 -0.1810 0.3452 0.035 Uiso calc R 1 . .
    C C12B 0.8372(2) -0.08672(9) 0.25646(8) 0.0234(3) Uani d . 1 . .
    H H12B 0.7125 -0.0878 0.2276 0.028 Uiso calc R 1 . .
    C C13B 0.9294(2) 0.12981(8) 0.18612(8) 0.0205(3) Uani d . 1 . .
    H H13C 1.0226 0.1405 0.2276 0.025 Uiso calc R 1 . .
    H H13D 0.9585 0.1759 0.1421 0.025 Uiso calc R 1 . .
    C C14B 0.6873(2) 0.13582(8) 0.21690(8) 0.0183(3) Uani d . 1 . .
    C C15B 0.6238(2) 0.13550(8) 0.30306(8) 0.0196(3) Uani d . 1 . .
    C C16B 0.4148(2) 0.16924(9) 0.32839(8) 0.0216(3) Uani d . 1 . .
    H H16B 0.3203 0.1946 0.2910 0.026 Uiso calc R 1 . .
    C C17B 0.3472(3) 0.16542(9) 0.40802(8) 0.0253(3) Uani d . 1 . .
    H H17B 0.2089 0.1889 0.4239 0.030 Uiso calc R 1 . .
    C C18B 0.4845(3) 0.12670(10) 0.46429(9) 0.0286(3) Uani d . 1 . .
    H H18B 0.4374 0.1229 0.5179 0.034 Uiso calc R 1 . .
    C C19B 0.6919(3) 0.09368(10) 0.44048(9) 0.0289(3) Uani d . 1 . .
    H H19B 0.7848 0.0678 0.4782 0.035 Uiso calc R 1 . .
    C C20B 0.7623(2) 0.09896(9) 0.36062(8) 0.0234(3) Uani d . 1 . .
    H H20B 0.9037 0.0778 0.3453 0.028 Uiso calc R 1 . .
    H H3NA 0.460(3) 0.5106(11) 0.0627(10) 0.041(5) Uiso d . 1 . .
    H H3NB 0.919(3) -0.0178(12) 0.0692(10) 0.046(5) Uiso d . 1 . .
loop_
    _atom_site_aniso_label
    _atom_site_aniso_U_11
    _atom_site_aniso_U_22
    _atom_site_aniso_U_33
    _atom_site_aniso_U_12
    _atom_site_aniso_U_13
    _atom_site_aniso_U_23
    N1A 0.0186(6) 0.0177(5) 0.0215(6) 0.0010(5) -0.0010(5) -0.0007(4)
    N2A 0.0226(6) 0.0190(5) 0.0216(6) 0.0006(5) -0.0013(5) -0.0011(4)
    N3A 0.0261(7) 0.0216(6) 0.0188(6) -0.0059(5) -0.0016(5) -0.0008(5)
    C1A 0.0167(7) 0.0150(6) 0.0230(7) 0.0037(5) -0.0004(6) 0.0001(5)
    C2A 0.0164(7) 0.0167(6) 0.0271(7) 0.0025(5) 0.0001(6) 0.0003(5)
    C3A 0.0216(7) 0.0185(6) 0.0261(7) 0.0003(6) -0.0059(6) -0.0032(5)
    C4A 0.0263(8) 0.0215(7) 0.0216(7) 0.0017(6) -0.0036(6) -0.0016(5)
    C5A 0.0190(7) 0.0149(6) 0.0228(7) 0.0035(6) -0.0011(6) -0.0014(5)
    C6A 0.0155(7) 0.0196(6) 0.0226(7) 0.0013(5) -0.0011(6) -0.0026(5)
    C7A 0.0183(7) 0.0188(6) 0.0194(7) -0.0012(6) 0.0011(6) 0.0002(5)
    C8A 0.0206(7) 0.0251(7) 0.0290(8) 0.0025(6) -0.0033(6) -0.0049(6)
    C9A 0.0251(8) 0.0272(8) 0.0422(9) 0.0028(7) 0.0018(7) -0.0104(7)
    C10A 0.0332(9) 0.0281(8) 0.0405(9) -0.0039(7) 0.0044(8) -0.0163(7)
    C11A 0.0281(8) 0.0317(8) 0.0330(8) -0.0067(7) -0.0043(7) -0.0085(6)
    C12A 0.0204(7) 0.0237(7) 0.0299(8) -0.0003(6) -0.0043(6) -0.0026(6)
    C13A 0.0188(7) 0.0189(6) 0.0235(7) 0.0019(6) -0.0016(6) -0.0023(5)
    C14A 0.0197(7) 0.0144(6) 0.0240(7) 0.0020(5) -0.0011(6) -0.0013(5)
    C15A 0.0205(7) 0.0172(6) 0.0228(7) 0.0036(6) -0.0018(6) 0.0001(5)
    C16A 0.0269(8) 0.0267(7) 0.0262(8) -0.0027(7) -0.0012(7) -0.0019(6)
    C17A 0.0376(9) 0.0333(8) 0.0257(8) -0.0031(8) -0.0036(7) -0.0050(6)
    C18A 0.0374(9) 0.0333(8) 0.0217(7) 0.0016(7) 0.0034(7) -0.0011(6)
    C19A 0.0258(8) 0.0308(8) 0.0277(8) -0.0001(7) 0.0030(7) 0.0033(6)
    C20A 0.0211(7) 0.0242(7) 0.0254(7) 0.0026(6) -0.0032(6) 0.0006(6)
    N3B 0.0332(8) 0.0238(6) 0.0228(6) 0.0116(6) -0.0083(6) -0.0059(5)
    N2B 0.0310(7) 0.0317(7) 0.0227(6) 0.0113(6) -0.0060(6) -0.0056(5)
    N1B 0.0208(6) 0.0163(5) 0.0210(6) 0.0014(5) -0.0024(5) -0.0019(4)
    C1B 0.0163(7) 0.0203(6) 0.0214(7) -0.0002(6) -0.0007(6) -0.0013(5)
    C2B 0.0192(7) 0.0228(7) 0.0256(7) 0.0032(6) -0.0026(6) -0.0035(6)
    C3B 0.0241(8) 0.0290(7) 0.0249(7) 0.0059(6) -0.0057(6) -0.0011(6)
    C4B 0.0319(9) 0.0366(8) 0.0199(7) 0.0097(7) -0.0051(7) -0.0048(6)
    C5B 0.0218(7) 0.0213(6) 0.0235(7) 0.0022(6) -0.0041(6) -0.0025(5)
    C6B 0.0189(7) 0.0209(6) 0.0210(7) 0.0035(6) -0.0014(6) -0.0011(5)
    C7B 0.0191(7) 0.0166(6) 0.0214(7) 0.0031(6) 0.0004(6) -0.0042(5)
    C8B 0.0201(7) 0.0206(6) 0.0264(7) 0.0019(6) -0.0018(6) -0.0034(5)
    C9B 0.0270(8) 0.0277(7) 0.0266(8) 0.0091(7) -0.0063(7) -0.0031(6)
    C10B 0.0374(9) 0.0223(7) 0.0258(8) 0.0087(7) 0.0008(7) 0.0025(6)
    C11B 0.0305(9) 0.0193(7) 0.0354(8) -0.0026(6) 0.0066(7) -0.0020(6)
    C12B 0.0211(7) 0.0197(6) 0.0297(8) 0.0017(6) -0.0011(6) -0.0048(6)
    C13B 0.0183(7) 0.0181(6) 0.0242(7) 0.0001(6) -0.0030(6) 0.0011(5)
    C14B 0.0187(7) 0.0131(6) 0.0230(7) 0.0017(5) -0.0024(6) -0.0013(5)
    C15B 0.0209(7) 0.0148(6) 0.0231(7) -0.0012(6) -0.0025(6) -0.0027(5)
    C16B 0.0215(7) 0.0196(6) 0.0235(7) 0.0010(6) -0.0041(6) -0.0013(5)
    C17B 0.0228(8) 0.0265(7) 0.0267(7) 0.0030(6) -0.0014(6) -0.0044(6)
    C18B 0.0333(9) 0.0318(8) 0.0200(7) 0.0057(7) -0.0004(7) -0.0031(6)
    C19B 0.0320(9) 0.0311(8) 0.0242(7) 0.0092(7) -0.0078(7) -0.0039(6)
    C20B 0.0212(7) 0.0238(7) 0.0255(7) 0.0048(6) -0.0035(6) -0.0042(6)
_geom_special_details
;
 All esds (except the esd in the dihedral angle between two l.s. planes)
 are estimated using the full covariance matrix.  The cell esds are taken
 into account individually in the estimation of esds in distances, angles
 and torsion angles; correlations between esds in cell parameters are only
 used when they are defined by crystal symmetry.  An approximate (isotropic)
 treatment of cell esds is used for estimating esds involving l.s. planes.
;
loop_
    _geom_bond_atom_site_label_1
    _geom_bond_atom_site_label_2
    _geom_bond_site_symmetry_2
    _geom_bond_distance
    _geom_bond_publ_flag
    N1A C14A . 1.2838(17) ?
    N1A C1A . 1.4134(16) ?
    N2A C4A . 1.3309(17) ?
    N2A C5A . 1.3535(16) ?
    N3A C5A . 1.3665(17) ?
    N3A C6A . 1.4553(17) ?
    N3A H3NA . 0.905(17) ?
    C1A C2A . 1.3895(19) ?
    C1A C5A . 1.4207(19) ?
    C2A C3A . 1.3828(19) ?
    C2A H2AA . 0.93 ?
    C3A C4A . 1.377(2) ?
    C3A H3AA . 0.93 ?
    C4A H4AA . 0.93 ?
    C6A C7A . 1.5151(18) ?
    C6A C13A . 1.5349(18) ?
    C6A H6AA . 0.98 ?
    C7A C12A . 1.3888(19) ?
    C7A C8A . 1.3894(19) ?
    C8A C9A . 1.3833(19) ?
    C8A H8AA . 0.93 ?
    C9A C10A . 1.383(2) ?
    C9A H9AA . 0.93 ?
    C10A C11A . 1.381(2) ?
    C10A H10A . 0.93 ?
    C11A C12A . 1.388(2) ?
    C11A H11A . 0.93 ?
    C12A H12A . 0.93 ?
    C13A C14A . 1.5017(19) ?
    C13A H13A . 0.97 ?
    C13A H13B . 0.97 ?
    C14A C15A . 1.4858(18) ?
    C15A C16A . 1.3921(19) ?
    C15A C20A . 1.401(2) ?
    C16A C17A . 1.388(2) ?
    C16A H16A . 0.93 ?
    C17A C18A . 1.382(2) ?
    C17A H17A . 0.93 ?
    C18A C19A . 1.384(2) ?
    C18A H18A . 0.93 ?
    C19A C20A . 1.3826(19) ?
    C19A H19A . 0.93 ?
    C20A H20A . 0.93 ?
    N3B C5B . 1.3933(17) ?
    N3B C6B . 1.4632(18) ?
    N3B H3NB . 0.910(18) ?
    N2B C4B . 1.3391(18) ?
    N2B C5B . 1.3428(17) ?
    N1B C14B . 1.2875(16) ?
    N1B C1B . 1.4113(16) ?
    C1B C2B . 1.3857(19) ?
    C1B C5B . 1.4157(19) ?
    C2B C3B . 1.3810(19) ?
    C2B H2BA . 0.93 ?
    C3B C4B . 1.378(2) ?
    C3B H3BA . 0.93 ?
    C4B H4BA . 0.93 ?
    C6B C7B . 1.5177(18) ?
    C6B C13B . 1.5330(18) ?
    C6B H6BA . 0.98 ?
    C7B C12B . 1.3858(19) ?
    C7B C8B . 1.3888(19) ?
    C8B C9B . 1.3865(19) ?
    C8B H8BA . 0.93 ?
    C9B C10B . 1.377(2) ?
    C9B H9BA . 0.93 ?
    C10B C11B . 1.381(2) ?
    C10B H10B . 0.93 ?
    C11B C12B . 1.393(2) ?
    C11B H11B . 0.93 ?
    C12B H12B . 0.93 ?
    C13B C14B . 1.5075(19) ?
    C13B H13C . 0.97 ?
    C13B H13D . 0.97 ?
    C14B C15B . 1.4878(18) ?
    C15B C20B . 1.3924(19) ?
    C15B C16B . 1.4012(19) ?
    C16B C17B . 1.3801(19) ?
    C16B H16B . 0.93 ?
    C17B C18B . 1.383(2) ?
    C17B H17B . 0.93 ?
    C18B C19B . 1.382(2) ?
    C18B H18B . 0.93 ?
    C19B C20B . 1.3858(19) ?
    C19B H19B . 0.93 ?
    C20B H20B . 0.93 ?
loop_
    _geom_angle_atom_site_label_1
    _geom_angle_atom_site_label_2
    _geom_angle_atom_site_label_3
    _geom_angle_site_symmetry_1
    _geom_angle_site_symmetry_3
    _geom_angle
    _geom_angle_publ_flag
    C14A N1A C1A . . 121.82(12) ?
    C4A N2A C5A . . 119.50(12) ?
    C5A N3A C6A . . 126.75(11) ?
    C5A N3A H3NA . . 109.3(10) ?
    C6A N3A H3NA . . 113.2(11) ?
    C2A C1A N1A . . 116.30(12) ?
    C2A C1A C5A . . 116.85(12) ?
    N1A C1A C5A . . 126.54(12) ?
    C3A C2A C1A . . 121.89(13) ?
    C3A C2A H2AA . . 119.1 ?
    C1A C2A H2AA . . 119.1 ?
    C4A C3A C2A . . 116.85(13) ?
    C4A C3A H3AA . . 121.6 ?
    C2A C3A H3AA . . 121.6 ?
    N2A C4A C3A . . 123.86(13) ?
    N2A C4A H4AA . . 118.1 ?
    C3A C4A H4AA . . 118.1 ?
    N2A C5A N3A . . 113.73(12) ?
    N2A C5A C1A . . 120.92(12) ?
    N3A C5A C1A . . 125.04(12) ?
    N3A C6A C7A . . 111.98(11) ?
    N3A C6A C13A . . 110.97(11) ?
    C7A C6A C13A . . 112.71(11) ?
    N3A C6A H6AA . . 106.9 ?
    C7A C6A H6AA . . 106.9 ?
    C13A C6A H6AA . . 106.9 ?
    C12A C7A C8A . . 118.64(12) ?
    C12A C7A C6A . . 119.28(12) ?
    C8A C7A C6A . . 122.08(12) ?
    C9A C8A C7A . . 120.96(14) ?
    C9A C8A H8AA . . 119.5 ?
    C7A C8A H8AA . . 119.5 ?
    C10A C9A C8A . . 119.83(15) ?
    C10A C9A H9AA . . 120.1 ?
    C8A C9A H9AA . . 120.1 ?
    C11A C10A C9A . . 119.97(14) ?
    C11A C10A H10A . . 120.0 ?
    C9A C10A H10A . . 120.0 ?
    C10A C11A C12A . . 120.03(15) ?
    C10A C11A H11A . . 120.0 ?
    C12A C11A H11A . . 120.0 ?
    C11A C12A C7A . . 120.56(14) ?
    C11A C12A H12A . . 119.7 ?
    C7A C12A H12A . . 119.7 ?
    C14A C13A C6A . . 113.96(11) ?
    C14A C13A H13A . . 108.8 ?
    C6A C13A H13A . . 108.8 ?
    C14A C13A H13B . . 108.8 ?
    C6A C13A H13B . . 108.8 ?
    H13A C13A H13B . . 107.7 ?
    N1A C14A C15A . . 117.83(12) ?
    N1A C14A C13A . . 123.05(12) ?
    C15A C14A C13A . . 119.03(12) ?
    C16A C15A C20A . . 118.30(13) ?
    C16A C15A C14A . . 121.62(13) ?
    C20A C15A C14A . . 120.07(12) ?
    C17A C16A C15A . . 120.80(14) ?
    C17A C16A H16A . . 119.6 ?
    C15A C16A H16A . . 119.6 ?
    C18A C17A C16A . . 120.34(15) ?
    C18A C17A H17A . . 119.8 ?
    C16A C17A H17A . . 119.8 ?
    C17A C18A C19A . . 119.41(14) ?
    C17A C18A H18A . . 120.3 ?
    C19A C18A H18A . . 120.3 ?
    C20A C19A C18A . . 120.67(14) ?
    C20A C19A H19A . . 119.7 ?
    C18A C19A H19A . . 119.7 ?
    C19A C20A C15A . . 120.48(14) ?
    C19A C20A H20A . . 119.8 ?
    C15A C20A H20A . . 119.8 ?
    C5B N3B C6B . . 122.33(11) ?
    C5B N3B H3NB . . 108.2(11) ?
    C6B N3B H3NB . . 109.2(11) ?
    C4B N2B C5B . . 118.79(13) ?
    C14B N1B C1B . . 120.74(12) ?
    C2B C1B N1B . . 117.63(12) ?
    C2B C1B C5B . . 117.56(12) ?
    N1B C1B C5B . . 124.45(12) ?
    C3B C2B C1B . . 120.67(13) ?
    C3B C2B H2BA . . 119.7 ?
    C1B C2B H2BA . . 119.7 ?
    C4B C3B C2B . . 117.80(13) ?
    C4B C3B H3BA . . 121.1 ?
    C2B C3B H3BA . . 121.1 ?
    N2B C4B C3B . . 123.50(13) ?
    N2B C4B H4BA . . 118.2 ?
    C3B C4B H4BA . . 118.2 ?
    N2B C5B N3B . . 115.02(12) ?
    N2B C5B C1B . . 121.65(12) ?
    N3B C5B C1B . . 122.96(12) ?
    N3B C6B C7B . . 112.44(11) ?
    N3B C6B C13B . . 110.60(11) ?
    C7B C6B C13B . . 110.36(11) ?
    N3B C6B H6BA . . 107.8 ?
    C7B C6B H6BA . . 107.8 ?
    C13B C6B H6BA . . 107.8 ?
    C12B C7B C8B . . 118.99(12) ?
    C12B C7B C6B . . 123.16(13) ?
    C8B C7B C6B . . 117.63(12) ?
    C9B C8B C7B . . 120.76(13) ?
    C9B C8B H8BA . . 119.6 ?
    C7B C8B H8BA . . 119.6 ?
    C10B C9B C8B . . 120.02(14) ?
    C10B C9B H9BA . . 120.0 ?
    C8B C9B H9BA . . 120.0 ?
    C9B C10B C11B . . 119.70(13) ?
    C9B C10B H10B . . 120.2 ?
    C11B C10B H10B . . 120.2 ?
    C10B C11B C12B . . 120.51(14) ?
    C10B C11B H11B . . 119.7 ?
    C12B C11B H11B . . 119.7 ?
    C7B C12B C11B . . 119.94(14) ?
    C7B C12B H12B . . 120.0 ?
    C11B C12B H12B . . 120.0 ?
    C14B C13B C6B . . 114.07(11) ?
    C14B C13B H13C . . 108.7 ?
    C6B C13B H13C . . 108.7 ?
    C14B C13B H13D . . 108.7 ?
    C6B C13B H13D . . 108.7 ?
    H13C C13B H13D . . 107.6 ?
    N1B C14B C15B . . 117.11(12) ?
    N1B C14B C13B . . 122.04(12) ?
    C15B C14B C13B . . 120.80(12) ?
    C20B C15B C16B . . 118.03(12) ?
    C20B C15B C14B . . 122.05(13) ?
    C16B C15B C14B . . 119.86(12) ?
    C17B C16B C15B . . 120.97(13) ?
    C17B C16B H16B . . 119.5 ?
    C15B C16B H16B . . 119.5 ?
    C16B C17B C18B . . 120.17(14) ?
    C16B C17B H17B . . 119.9 ?
    C18B C17B H17B . . 119.9 ?
    C19B C18B C17B . . 119.69(14) ?
    C19B C18B H18B . . 120.2 ?
    C17B C18B H18B . . 120.2 ?
    C18B C19B C20B . . 120.29(14) ?
    C18B C19B H19B . . 119.9 ?
    C20B C19B H19B . . 119.9 ?
    C19B C20B C15B . . 120.81(14) ?
    C19B C20B H20B . . 119.6 ?
    C15B C20B H20B . . 119.6 ?
loop_
    _geom_torsion_atom_site_label_1
    _geom_torsion_atom_site_label_2
    _geom_torsion_atom_site_label_3
    _geom_torsion_atom_site_label_4
    _geom_torsion_site_symmetry_1
    _geom_torsion_site_symmetry_2
    _geom_torsion_site_symmetry_3
    _geom_torsion_site_symmetry_4
    _geom_torsion
    _geom_torsion_publ_flag
    C14A N1A C1A C2A . . . . 152.11(12) ?
    C14A N1A C1A C5A . . . . -34.49(19) ?
    N1A C1A C2A C3A . . . . 178.31(12) ?
    C5A C1A C2A C3A . . . . 4.25(19) ?
    C1A C2A C3A C4A . . . . -1.9(2) ?
    C5A N2A C4A C3A . . . . 0.8(2) ?
    C2A C3A C4A N2A . . . . -0.7(2) ?
    C4A N2A C5A N3A . . . . -172.10(12) ?
    C4A N2A C5A C1A . . . . 1.77(19) ?
    C6A N3A C5A N2A . . . . -142.34(13) ?
    C6A N3A C5A C1A . . . . 44.1(2) ?
    C2A C1A C5A N2A . . . . -4.16(19) ?
    N1A C1A C5A N2A . . . . -177.54(12) ?
    C2A C1A C5A N3A . . . . 168.99(12) ?
    N1A C1A C5A N3A . . . . -4.4(2) ?
    C5A N3A C6A C7A . . . . -131.74(14) ?
    C5A N3A C6A C13A . . . . -4.83(19) ?
    N3A C6A C7A C12A . . . . -149.95(13) ?
    C13A C6A C7A C12A . . . . 84.08(15) ?
    N3A C6A C7A C8A . . . . 30.91(18) ?
    C13A C6A C7A C8A . . . . -95.05(15) ?
    C12A C7A C8A C9A . . . . -0.7(2) ?
    C6A C7A C8A C9A . . . . 178.48(13) ?
    C7A C8A C9A C10A . . . . -0.2(2) ?
    C8A C9A C10A C11A . . . . 0.8(2) ?
    C9A C10A C11A C12A . . . . -0.5(2) ?
    C10A C11A C12A C7A . . . . -0.4(2) ?
    C8A C7A C12A C11A . . . . 1.0(2) ?
    C6A C7A C12A C11A . . . . -178.18(13) ?
    N3A C6A C13A C14A . . . . -63.00(15) ?
    C7A C6A C13A C14A . . . . 63.51(15) ?
    C1A N1A C14A C15A . . . . 179.96(11) ?
    C1A N1A C14A C13A . . . . -3.49(19) ?
    C6A C13A C14A N1A . . . . 70.57(16) ?
    C6A C13A C14A C15A . . . . -112.93(13) ?
    N1A C14A C15A C16A . . . . -155.81(13) ?
    C13A C14A C15A C16A . . . . 27.50(18) ?
    N1A C14A C15A C20A . . . . 24.54(18) ?
    C13A C14A C15A C20A . . . . -152.15(13) ?
    C20A C15A C16A C17A . . . . -1.1(2) ?
    C14A C15A C16A C17A . . . . 179.25(13) ?
    C15A C16A C17A C18A . . . . 0.6(2) ?
    C16A C17A C18A C19A . . . . 0.4(2) ?
    C17A C18A C19A C20A . . . . -0.7(2) ?
    C18A C19A C20A C15A . . . . 0.2(2) ?
    C16A C15A C20A C19A . . . . 0.7(2) ?
    C14A C15A C20A C19A . . . . -179.64(13) ?
    C14B N1B C1B C2B . . . . -147.76(13) ?
    C14B N1B C1B C5B . . . . 39.29(19) ?
    N1B C1B C2B C3B . . . . -175.65(12) ?
    C5B C1B C2B C3B . . . . -2.2(2) ?
    C1B C2B C3B C4B . . . . 1.4(2) ?
    C5B N2B C4B C3B . . . . -0.2(2) ?
    C2B C3B C4B N2B . . . . -0.2(2) ?
    C4B N2B C5B N3B . . . . 172.52(13) ?
    C4B N2B C5B C1B . . . . -0.7(2) ?
    C6B N3B C5B N2B . . . . 127.54(14) ?
    C6B N3B C5B C1B . . . . -59.4(2) ?
    C2B C1B C5B N2B . . . . 1.8(2) ?
    N1B C1B C5B N2B . . . . 174.79(13) ?
    C2B C1B C5B N3B . . . . -170.78(13) ?
    N1B C1B C5B N3B . . . . 2.2(2) ?
    C5B N3B C6B C7B . . . . 149.17(13) ?
    C5B N3B C6B C13B . . . . 25.30(18) ?
    N3B C6B C7B C12B . . . . -27.20(18) ?
    C13B C6B C7B C12B . . . . 96.80(15) ?
    N3B C6B C7B C8B . . . . 158.13(12) ?
    C13B C6B C7B C8B . . . . -77.86(15) ?
    C12B C7B C8B C9B . . . . -2.8(2) ?
    C6B C7B C8B C9B . . . . 172.11(12) ?
    C7B C8B C9B C10B . . . . 1.0(2) ?
    C8B C9B C10B C11B . . . . 1.4(2) ?
    C9B C10B C11B C12B . . . . -1.9(2) ?
    C8B C7B C12B C11B . . . . 2.2(2) ?
    C6B C7B C12B C11B . . . . -172.36(13) ?
    C10B C11B C12B C7B . . . . 0.1(2) ?
    N3B C6B C13B C14B . . . . 52.40(15) ?
    C7B C6B C13B C14B . . . . -72.66(14) ?
    C1B N1B C14B C15B . . . . -176.09(11) ?
    C1B N1B C14B C13B . . . . 6.60(18) ?
    C6B C13B C14B N1B . . . . -74.94(15) ?
    C6B C13B C14B C15B . . . . 107.84(13) ?
    N1B C14B C15B C20B . . . . 158.89(12) ?
    C13B C14B C15B C20B . . . . -23.76(18) ?
    N1B C14B C15B C16B . . . . -18.26(18) ?
    C13B C14B C15B C16B . . . . 159.09(12) ?
    C20B C15B C16B C17B . . . . -0.8(2) ?
    C14B C15B C16B C17B . . . . 176.51(12) ?
    C15B C16B C17B C18B . . . . -1.0(2) ?
    C16B C17B C18B C19B . . . . 1.5(2) ?
    C17B C18B C19B C20B . . . . -0.2(2) ?
    C18B C19B C20B C15B . . . . -1.6(2) ?
    C16B C15B C20B C19B . . . . 2.0(2) ?
    C14B C15B C20B C19B . . . . -175.17(12) ?
loop_
    _geom_hbond_atom_site_label_D
    _geom_hbond_atom_site_label_H
    _geom_hbond_atom_site_label_A
    _geom_hbond_site_symmetry_A
    _geom_hbond_distance_DH
    _geom_hbond_distance_HA
    _geom_hbond_distance_DA
    _geom_hbond_angle_DHA
    _geom_hbond_publ_flag
    N3A H3NA N2A 2_665 0.90(2) 2.10(2) 2.9572(17) 157.0(10)
                                                         yes
    N3B H3NB N2B 2_755 0.91(2) 2.29(2) 3.0980(17) 148.0(10)
                                                         yes
    C6A H6AA N1A 1_655 0.98 2.60 3.4316(17) 143 yes
    C2B H2BA Cg1 1_555 0.93 2.79 3.6350(14) 151 yes
    C20B H20B Cg2 1_555 0.93 2.79 3.4468(15) 129 yes
