# Supplementary material for: 2,4-Diphenyl-4,5-dihydro-3H-pyrido[2,3-b][1,4]diazepine
Source: Acta Crystallogr Sect E Struct Rep Online. 2009 Apr 30;65(Pt 5):o1139–40. doi: 10.1107/S1600536809014901 (PMC2977810; doi:10.1107/S1600536809014901)
Supplement: Supplementary file 2 [file e-65-o1139-Isup2.hkl]

# 
# h,k,l, Fc-squared, Fo-squared, sigma(Fo-squared) and status flag 
# 
data_I
_shelx_title ' fs1m in P-1  (100K)' 
_shelx_refln_list_code          4 
_shelx_F_calc_maximum      196.59 
_exptl_crystal_F_000       632.00 
_reflns_d_resolution_high  0.7088 
 
loop_ 
 _symmetry_equiv_pos_as_xyz 
 'x, y, z' 
 '-x, -y, -z' 
 
_cell_length_a     5.9969 
_cell_length_b    15.3186 
_cell_length_c    17.0676 
_cell_angle_alpha  82.588 
_cell_angle_beta   85.266 
_cell_angle_gamma  88.670 
 
_shelx_F_squared_multiplier     1.000 
 
loop_ 
 _refln_index_h 
 _refln_index_k 
 _refln_index_l 
 _refln_F_squared_calc 
 _refln_F_squared_meas 
 _refln_F_squared_sigma 
 _refln_observed_status 
   1   0   0        6.41        7.09      2.23 o 
   2   0   0       30.13       26.81      3.61 o 
   3   0   0       69.25       75.76      6.27 o 
   4   0   0       52.55       35.63      7.43 o 
   5   0   0      136.99      143.14      9.22 o 
   6   0   0       45.87       39.50      6.74 o 
   7   0   0        2.62       11.40      9.40 o 
  -8   1   0       21.38       26.18     18.64 o 
  -7   1   0       86.00       70.62     20.09 o 
  -6   1   0      177.10      183.55     11.51 o 
  -5   1   0       21.60       21.40      3.74 o 
  -4   1   0       43.52       46.96      2.97 o 
  -3   1   0      188.21      202.58      6.88 o 
  -2   1   0      426.65      415.98      8.47 o 
  -1   1   0      765.93      747.05     13.28 o 
   0   1   0       10.80       -0.88      0.88 o 
   1   1   0      385.38      349.37      5.63 o 
   2   1   0        6.17        3.92      2.13 o 
   3   1   0        7.51        5.62      1.23 o 
   4   1   0      788.69      767.85     14.22 o 
   5   1   0      271.18      266.80     17.36 o 
   6   1   0      137.24      144.80     11.41 o 
   7   1   0       35.20       51.79     21.02 o 
   8   1   0       48.54       81.23     22.37 o 
  -8   2   0       61.48       75.97     25.02 o 
  -7   2   0       15.39       -2.65     11.31 o 
  -6   2   0       55.94       56.97      4.54 o 
  -5   2   0        0.29        1.29      3.17 o 
  -4   2   0      117.54      114.88      5.01 o 
  -3   2   0       53.97       48.45      3.13 o 
  -2   2   0      134.96      165.47      8.07 o 
  -1   2   0     3213.35     3144.22     49.64 o 
   0   2   0     5008.85     5057.08     54.30 o 
   1   2   0     9676.71     9101.60    117.65 o 
   2   2   0     2469.62     2396.56     32.98 o 
   3   2   0       52.75       50.93      2.76 o 
   4   2   0      507.15      466.67     10.04 o 
   5   2   0      273.14      284.17      8.08 o 
   6   2   0      623.54      620.30     20.68 o 
   7   2   0       70.29       76.05     19.05 o 
   8   2   0       69.80       69.55     20.83 o 
  -8   3   0       10.46        6.25     18.10 o 
  -7   3   0        2.68        6.34      4.97 o 
  -6   3   0        1.48       -4.31      4.31 o 
  -5   3   0       95.09       98.76      5.86 o 
  -4   3   0      209.12      215.14      6.84 o 
  -3   3   0       73.70       78.01      3.93 o 
  -2   3   0       53.81       62.69      4.74 o 
  -1   3   0    16801.72    16746.42    225.72 o 
   0   3   0        1.15       -0.99      1.06 o 
   1   3   0    18882.57    18252.85    203.89 o 
   2   3   0     2076.36     1985.59     25.78 o 
   3   3   0      401.03      420.45      8.29 o 
   4   3   0       83.65       90.77      4.35 o 
   5   3   0      293.29      272.91      8.05 o 
   6   3   0      104.48      107.74      5.27 o 
   7   3   0      137.67      149.41     25.27 o 
   8   3   0        0.70        0.75     13.79 o 
  -8   4   0       31.51       37.65     20.17 o 
  -7   4   0       82.44      102.86     13.75 o 
  -6   4   0       91.03       83.02     18.91 o 
  -5   4   0       40.12       50.16      4.99 o 
  -4   4   0      224.78      249.66      7.99 o 
  -3   4   0       14.80       11.98      2.49 o 
  -2   4   0      118.95      108.52      8.72 o 
  -1   4   0    21424.97    21605.24    243.02 o 
   0   4   0    38647.00    39824.14    381.08 o 
   1   4   0     9050.03     9003.26    113.90 o 
   2   4   0        0.04        0.77      1.67 o 
   3   4   0      119.07       95.28      4.13 o 
   4   4   0        9.58        8.30      2.34 o 
   5   4   0      229.54      245.18     11.75 o 
   6   4   0      295.49      315.67     27.94 o 
   7   4   0       71.46       91.91     21.62 o 
   8   4   0        6.26        2.32     14.91 o 
  -8   5   0       20.84        2.36     18.02 o 
  -7   5   0        1.52        0.04      5.44 o 
  -6   5   0       22.29       23.66      7.27 o 
  -5   5   0      209.80      226.13     12.17 o 
  -4   5   0      132.05      127.29      6.23 o 
  -3   5   0       73.27       71.50      5.82 o 
  -2   5   0      457.32      472.61     14.23 o 
  -1   5   0     3300.83     3414.74     40.85 o 
   0   5   0      392.86      448.56      6.76 o 
   1   5   0      249.44      309.11      6.79 o 
   2   5   0      377.80      422.07      8.37 o 
   3   5   0       54.56       57.80      2.93 o 
   4   5   0      143.61      138.96      6.48 o 
   5   5   0       22.17       16.32      4.69 o 
   6   5   0       12.46        8.69      4.66 o 
   7   5   0      110.89      124.67     10.73 o 
  -8   6   0       18.06       15.80      8.55 o 
  -7   6   0        1.99        2.52      6.94 o 
  -6   6   0        3.09        6.93      9.36 o 
  -5   6   0       32.50       27.04      8.67 o 
  -4   6   0      623.98      588.37     23.48 o 
  -3   6   0     1076.71     1082.21     21.99 o 
  -2   6   0     1356.55     1456.72     24.41 o 
  -1   6   0      137.97      178.23      8.04 o 
   0   6   0      720.73      746.49     10.84 o 
   1   6   0     1492.51     1508.00     17.17 o 
   2   6   0     6482.17     6575.42     81.16 o 
   3   6   0     1317.85     1239.33     19.96 o 
   4   6   0      346.29      326.35     10.57 o 
   5   6   0       89.49       77.92      7.94 o 
   6   6   0       33.20       29.24      6.06 o 
   7   6   0        0.08       -2.34      5.53 o 
  -7   7   0        8.75       20.75      8.08 o 
  -6   7   0       31.39       37.17     11.12 o 
  -5   7   0       85.71      109.59      9.98 o 
  -4   7   0       81.81       80.43      9.93 o 
  -3   7   0      288.68      274.06     10.71 o 
  -2   7   0     2321.15     2435.34     34.47 o 
  -1   7   0     1666.19     1817.35     22.42 o 
   0   7   0       56.76       62.04      2.89 o 
   1   7   0      321.26      344.99      6.37 o 
   2   7   0     2523.19     2641.59     32.60 o 
   3   7   0      106.00      115.76      4.98 o 
   4   7   0       31.27       30.15      5.39 o 
   5   7   0        1.28       -0.84      3.74 o 
   6   7   0       14.17       11.79      5.58 o 
   7   7   0        2.44        1.73      6.31 o 
  -7   8   0      157.06      157.18     17.94 o 
  -6   8   0       24.11       26.00      9.05 o 
  -5   8   0       15.46        9.10      5.57 o 
  -4   8   0      177.49      183.65     11.98 o 
  -3   8   0       13.27       13.07      3.82 o 
  -2   8   0     2747.67     2763.30     36.79 o 
  -1   8   0     2813.77     3036.98     37.66 o 
   0   8   0      572.96      612.98      9.61 o 
   1   8   0       96.28      116.18      4.73 o 
   2   8   0      114.71      126.47      4.64 o 
   3   8   0      362.76      353.40     11.11 o 
   4   8   0      451.33      434.29     17.26 o 
   5   8   0       45.96       43.46      7.21 o 
   6   8   0       61.70       85.73     12.19 o 
   7   8   0       45.10       41.47     21.04 o 
  -7   9   0      242.44      295.00     21.91 o 
  -6   9   0       47.26       39.97      9.91 o 
  -5   9   0      149.91      153.88     12.42 o 
  -4   9   0       61.37       68.34      8.42 o 
  -3   9   0      821.43      776.27     25.08 o 
  -2   9   0      543.56      588.31     12.97 o 
  -1   9   0      316.31      372.35      7.76 o 
   0   9   0       18.68       19.62      2.86 o 
   1   9   0        0.06        2.95      1.57 o 
   2   9   0      105.01       98.96      5.34 o 
   3   9   0        2.36        8.57      2.87 o 
   4   9   0       20.96       16.82      5.87 o 
   5   9   0       11.67       15.13      5.49 o 
   6   9   0        5.18        7.55      5.85 o 
   7   9   0        0.07        3.70      6.94 o 
  -7  10   0        0.22        0.77      8.76 o 
  -6  10   0       20.17       32.11     31.83 o 
  -5  10   0       83.44      101.73     13.82 o 
  -4  10   0       44.76       16.77      7.88 o 
  -3  10   0     2313.45     2282.71     63.29 o 
  -2  10   0      586.24      596.64     19.06 o 
  -1  10   0      491.28      523.37     10.18 o 
   0  10   0      109.37      130.43      5.19 o 
   1  10   0      514.96      564.44      9.36 o 
   2  10   0      616.01      659.06     13.05 o 
   3  10   0     1335.25     1269.90     26.19 o 
   4  10   0        0.00        2.81      4.14 o 
   5  10   0        9.45        8.28      5.31 o 
   6  10   0        0.85       -0.13      5.77 o 
   7  10   0       30.07       16.67      9.78 o 
  -7  11   0        2.68       10.79     11.58 o 
  -6  11   0      109.96      134.49     24.33 o 
  -5  11   0       13.71       29.16     18.91 o 
  -4  11   0       15.94       15.68      6.19 o 
  -3  11   0      223.95      225.06     24.31 o 
  -2  11   0      107.07      129.12      6.04 o 
  -1  11   0        0.20        3.60      2.23 o 
   0  11   0       26.92       26.47      3.01 o 
   1  11   0       55.89       63.18      3.90 o 
   2  11   0       98.83      109.96      9.02 o 
   3  11   0      548.72      537.86     16.72 o 
   4  11   0       10.98        7.42      6.48 o 
   5  11   0       53.80       44.61      8.39 o 
   6  11   0       38.07       36.38      9.61 o 
   7  11   0        0.63        0.09     10.43 o 
  -6  12   0      141.60      155.97     21.62 o 
  -5  12   0       68.99       62.98     12.21 o 
  -4  12   0        4.60        7.48      5.86 o 
  -3  12   0      169.68      179.64     13.16 o 
  -2  12   0     4534.38     4780.20     71.85 o 
  -1  12   0        0.17        1.12      3.03 o 
   0  12   0       34.36       35.02      3.75 o 
   1  12   0        2.60        2.71      2.08 o 
   2  12   0      167.53      184.19     10.53 o 
   3  12   0       43.14       41.28      5.88 o 
   4  12   0       12.80        6.95      5.23 o 
   5  12   0      225.18      206.35     15.44 o 
   6  12   0       23.30       27.07      8.59 o 
   7  12   0        0.05        7.03     11.60 o 
  -6  13   0       17.03       14.12     10.25 o 
  -5  13   0        8.10       19.28      9.61 o 
  -4  13   0        2.76        0.25      5.78 o 
  -3  13   0      214.95      236.02     12.75 o 
  -2  13   0      118.19      126.99      6.63 o 
  -1  13   0      199.27      212.47      8.97 o 
   0  13   0      132.69      140.22      6.57 o 
   1  13   0        8.74       10.70      2.58 o 
   2  13   0      356.06      351.40     11.76 o 
   3  13   0      191.63      192.08     11.27 o 
   4  13   0        8.55        8.48      5.77 o 
   5  13   0        4.06       16.16      7.33 o 
   6  13   0        4.13       13.18      7.92 o 
  -6  14   0        0.01       15.21     10.58 o 
  -5  14   0      101.36      100.44     15.41 o 
  -4  14   0       92.90       73.02     10.57 o 
  -3  14   0      481.18      504.09     17.44 o 
  -2  14   0       17.62       15.26      3.50 o 
  -1  14   0       18.23       24.83      4.52 o 
   0  14   0        1.36        5.29      3.30 o 
   1  14   0      101.06       93.71      6.65 o 
   2  14   0      250.10      261.80     10.76 o 
   3  14   0      209.75      214.82     12.41 o 
   4  14   0      245.07      212.24     16.16 o 
   5  14   0       19.47       24.22      8.65 o 
   6  14   0       35.55       23.79     11.62 o 
  -5  15   0      438.61      524.46     32.70 o 
  -4  15   0       33.67       19.58      6.63 o 
  -3  15   0      469.14      496.51     14.07 o 
  -2  15   0        0.77        4.57      3.93 o 
  -1  15   0      284.48      314.26     14.91 o 
   0  15   0       57.01       51.34      5.51 o 
   1  15   0        9.03        8.62      3.49 o 
   2  15   0      106.63      105.82      7.85 o 
   3  15   0        0.82       -0.13      4.81 o 
   4  15   0        1.04        0.52      6.35 o 
   5  15   0       88.77       99.12     13.28 o 
   6  15   0       26.32        7.01     13.36 o 
  -5  16   0       19.70       13.39     12.84 o 
  -4  16   0       13.29       23.07      7.75 o 
  -3  16   0      112.19      105.70     12.02 o 
  -2  16   0      532.24      557.36     17.82 o 
  -1  16   0      793.77      832.49     20.46 o 
   0  16   0        3.22        5.14      5.02 o 
   1  16   0      102.92       95.07      6.57 o 
   2  16   0       15.62       11.66      4.57 o 
   3  16   0       42.60       51.30      8.71 o 
   4  16   0       42.18       33.31      9.59 o 
   5  16   0      112.08      114.78     16.77 o 
  -5  17   0        2.54        9.69     12.38 o 
  -4  17   0       33.46       15.62     17.07 o 
  -3  17   0       23.09       19.06      5.66 o 
  -2  17   0       36.53       23.35      7.37 o 
  -1  17   0       23.92       24.77      5.22 o 
   0  17   0      756.05      812.11     20.47 o 
   1  17   0      237.32      251.57     15.52 o 
   2  17   0       33.42       12.23      5.47 o 
   3  17   0        0.33       -5.40      5.40 o 
   4  17   0        9.96       22.64      7.99 o 
   5  17   0       98.67      105.11     15.07 o 
  -4  18   0      235.02      229.56     34.38 o 
  -3  18   0       16.95       17.27      6.54 o 
  -2  18   0       27.74       24.46      8.84 o 
  -1  18   0       65.20       72.92      7.54 o 
   0  18   0      154.63      192.48     20.46 o 
   1  18   0      357.10      383.83     17.03 o 
   2  18   0       33.99       17.12      8.20 o 
   3  18   0      100.01      105.74     13.68 o 
   4  18   0        1.37        2.31      7.88 o 
  -3  19   0       70.06      118.96     27.55 o 
  -2  19   0       89.78       83.99     14.69 o 
  -1  19   0       39.22       39.28      7.80 o 
   0  19   0      275.54      284.04     12.80 o 
   1  19   0      202.78      210.28     21.49 o 
   2  19   0       63.02       90.01     11.13 o 
   3  19   0       25.43       24.09      9.67 o 
  -2  20   0        1.66       -0.25      6.88 o 
  -1  20   0        1.67        5.02      6.40 o 
   0  20   0      196.33      211.97     14.30 o 
   1  20   0       50.99       40.67      8.19 o 
   2  20   0        2.42       -0.92      6.59 o 
   3  20   0        2.18        6.39     10.92 o 
  -1  21   0       71.25       68.92     10.49 o 
   0  21   0      365.17      360.49     18.67 o 
   1  21   0        4.19       18.42      8.03 o 
  -1 -21   1       66.67       51.94      9.41 o 
   0 -21   1       49.58       48.91      9.59 o 
   1 -21   1       12.95       13.93      8.17 o 
  -2 -20   1        0.09       -0.35      6.61 o 
  -1 -20   1        1.24        8.26      6.51 o 
   0 -20   1       86.54       60.93      9.33 o 
   1 -20   1        1.63        0.65      6.54 o 
   2 -20   1       21.65        7.46      7.05 o 
  -3 -19   1        4.14        7.20      8.40 o 
  -2 -19   1       12.47       14.15      7.06 o 
  -1 -19   1       77.10       82.49     11.15 o 
   0 -19   1        0.38        4.65      4.89 o 
   1 -19   1       36.92       28.52      7.35 o 
   2 -19   1        5.47        8.38      6.97 o 
   3 -19   1      208.38      227.93     23.94 o 
  -4 -18   1       22.86       29.66     10.25 o 
  -3 -18   1        0.98        6.63      9.30 o 
  -2 -18   1       16.90        4.00      6.00 o 
  -1 -18   1      780.72      792.48     24.51 o 
   0 -18   1       36.87       33.51      5.89 o 
   1 -18   1       87.01       81.74      8.05 o 
   2 -18   1        0.48       -3.75      6.90 o 
   3 -18   1        4.76       17.76     12.51 o 
   4 -18   1      130.21       86.53     25.27 o 
  -5 -17   1      128.52      127.43     20.97 o 
  -4 -17   1       12.01       16.24      8.38 o 
  -3 -17   1        2.55        6.98      6.60 o 
  -2 -17   1       31.01       29.38      6.55 o 
  -1 -17   1        2.50        5.84      5.12 o 
   0 -17   1        1.35        3.49      4.12 o 
   1 -17   1       11.50       11.65      4.94 o 
   2 -17   1        3.61        3.52      5.56 o 
   3 -17   1       45.08       40.34      6.43 o 
   4 -17   1        7.78        3.06     10.04 o 
  -5 -16   1       13.58        5.04     11.18 o 
  -4 -16   1       28.52       23.66      8.62 o 
  -3 -16   1        2.07        4.06      5.35 o 
  -2 -16   1        0.25        3.86      3.89 o 
  -1 -16   1        8.96       17.85      5.47 o 
   0 -16   1       37.63       35.68      5.59 o 
   1 -16   1      114.04      115.13      7.95 o 
   2 -16   1      142.96      136.76     15.69 o 
   3 -16   1        0.00        1.49      4.05 o 
   4 -16   1        0.34        3.05      7.59 o 
   5 -16   1        5.09        5.37     10.81 o 
  -6 -15   1      190.49      177.37     33.97 o 
  -5 -15   1        1.88       14.90      7.86 o 
  -4 -15   1       40.45       50.55     10.10 o 
  -3 -15   1        0.00        2.72      4.67 o 
  -2 -15   1       17.05       24.82      6.30 o 
  -1 -15   1      535.09      558.69     13.27 o 
   0 -15   1       26.59       29.76      4.95 o 
   1 -15   1      640.51      689.96     25.13 o 
   2 -15   1        0.80        2.60      3.94 o 
   3 -15   1       36.57       27.71      4.54 o 
   4 -15   1       11.76       11.25      6.75 o 
   5 -15   1      427.05      461.01     30.95 o 
  -6 -14   1       47.57       38.91     12.60 o 
  -5 -14   1       48.53       60.21     10.49 o 
  -4 -14   1       48.25       32.36      8.34 o 
  -3 -14   1       64.60       58.86      7.42 o 
  -2 -14   1      253.31      249.93      9.86 o 
  -1 -14   1      372.87      395.71      9.76 o 
   0 -14   1        0.04        2.20      3.10 o 
   1 -14   1      159.59      206.91      9.43 o 
   2 -14   1      275.71      292.35      9.94 o 
   3 -14   1      148.68      132.19     11.65 o 
   4 -14   1       89.28       58.44     12.45 o 
   5 -14   1       35.31       25.24     10.76 o 
   6 -14   1       64.33       69.39     15.31 o 
  -6 -13   1       17.76       28.86     11.60 o 
  -5 -13   1       12.53       27.34      7.83 o 
  -4 -13   1        0.74        5.07      5.90 o 
  -3 -13   1        1.16        1.18      4.19 o 
  -2 -13   1       28.45       22.50      3.86 o 
  -1 -13   1       33.99       28.63      3.32 o 
   0 -13   1      100.06      110.92      8.14 o 
   1 -13   1       63.76       64.74     10.06 o 
   2 -13   1      217.95      218.32     10.66 o 
   3 -13   1      213.91      226.99     10.70 o 
   4 -13   1      163.44      150.16     15.02 o 
   5 -13   1       38.96       52.46     12.62 o 
   6 -13   1        0.53        5.22      9.80 o 
  -6 -12   1        1.61       -0.32      8.18 o 
  -5 -12   1      291.66      315.46     39.77 o 
  -4 -12   1      310.45      296.49     17.23 o 
  -3 -12   1        0.59        0.02      2.99 o 
  -2 -12   1      540.01      521.50     12.33 o 
  -1 -12   1        9.76       11.88      2.50 o 
   0 -12   1      302.51      305.10      8.51 o 
   1 -12   1      411.91      432.52     13.24 o 
   2 -12   1        5.89       11.94      3.20 o 
   3 -12   1       62.10       62.51      8.53 o 
   4 -12   1       23.82       28.68      7.27 o 
   5 -12   1        5.40       -0.27      7.11 o 
   6 -12   1      473.81      518.09     30.46 o 
  -7 -11   1       31.23       47.20     13.96 o 
  -6 -11   1        0.81       -3.93      5.76 o 
  -5 -11   1       10.67        3.50      5.92 o 
  -4 -11   1       20.05       19.94      6.52 o 
  -3 -11   1      110.81      112.68     12.56 o 
  -2 -11   1       79.89       72.81      4.41 o 
  -1 -11   1        9.62        5.61      1.97 o 
   0 -11   1       80.48       85.18      4.75 o 
   1 -11   1      121.95      122.09      5.52 o 
   2 -11   1        0.27       -2.22      2.46 o 
   3 -11   1      176.32      157.73     11.88 o 
   4 -11   1      132.65      118.93     11.39 o 
   5 -11   1       22.21       43.32     10.64 o 
   6 -11   1       51.21       43.17     17.13 o 
   7 -11   1        9.55       11.47     10.42 o 
  -7 -10   1        0.37        4.97      8.99 o 
  -6 -10   1        3.66       13.52      6.84 o 
  -5 -10   1       83.59       93.88     12.43 o 
  -4 -10   1       59.06       57.28      6.62 o 
  -3 -10   1      510.54      514.91     13.04 o 
  -2 -10   1       36.14       34.54      3.36 o 
  -1 -10   1       76.51       75.93      3.55 o 
   0 -10   1      226.23      238.92      6.23 o 
   1 -10   1      130.25      147.24      5.22 o 
   2 -10   1       30.00       38.02      7.74 o 
   3 -10   1     1464.61     1555.71     42.16 o 
   4 -10   1       93.35       71.82     14.64 o 
   5 -10   1        5.97        2.97      6.77 o 
   6 -10   1        8.92        8.80      7.24 o 
   7 -10   1       19.49        2.47      9.39 o 
  -7  -9   1        0.03        7.14      8.32 o 
  -6  -9   1      165.21      187.57     14.03 o 
  -5  -9   1       21.98       20.19      8.18 o 
  -4  -9   1      531.65      503.98     16.60 o 
  -3  -9   1        0.05        2.57      2.35 o 
  -2  -9   1       33.35       44.85      4.89 o 
  -1  -9   1      354.20      387.02      6.69 o 
   0  -9   1      700.48      757.28     12.17 o 
   1  -9   1       88.56       98.21      5.71 o 
   2  -9   1      432.75      454.25     11.09 o 
   3  -9   1        0.86        3.88      4.56 o 
   4  -9   1       12.32        6.41      4.45 o 
   5  -9   1      233.23      236.62     18.50 o 
   6  -9   1      109.01      101.84     13.66 o 
   7  -9   1       73.62      105.18     14.82 o 
  -7  -8   1       33.30       40.36      9.66 o 
  -6  -8   1       34.46       30.80      7.24 o 
  -5  -8   1       15.77        9.13      5.37 o 
  -4  -8   1      629.14      611.30     22.92 o 
  -3  -8   1       40.54       40.03      6.83 o 
  -2  -8   1       37.68       38.77      2.53 o 
  -1  -8   1        3.88        6.23      1.42 o 
   0  -8   1       12.44       11.46      1.79 o 
   1  -8   1      454.92      489.43      8.86 o 
   2  -8   1        1.89        3.04      1.72 o 
   3  -8   1        0.00        3.69      3.46 o 
   4  -8   1      259.13      253.30     15.17 o 
   5  -8   1      639.02      593.48     27.68 o 
   6  -8   1        0.04        6.34      6.70 o 
   7  -8   1       30.77       22.80      9.55 o 
  -7  -7   1        5.35        6.24      6.84 o 
  -6  -7   1       24.21       15.61      5.86 o 
  -5  -7   1        0.01        5.46      4.62 o 
  -4  -7   1       39.66       33.97      4.73 o 
  -3  -7   1      294.93      294.68      6.87 o 
  -2  -7   1       11.46       14.05      1.87 o 
  -1  -7   1      207.17      231.33      4.39 o 
   0  -7   1      507.34      536.71      8.40 o 
   1  -7   1        0.56        2.49      1.75 o 
   2  -7   1      925.15      981.62     15.08 o 
   3  -7   1        1.88        3.24      3.06 o 
   4  -7   1      589.43      625.33     28.59 o 
   5  -7   1        8.11        4.06      5.89 o 
   6  -7   1        0.44        0.95      5.77 o 
   7  -7   1       17.28       19.07      8.29 o 
  -7  -6   1        1.49        6.51      5.37 o 
  -6  -6   1      122.18      135.21     12.45 o 
  -5  -6   1        0.06       -1.95      3.80 o 
  -4  -6   1       81.85       75.16      5.18 o 
  -3  -6   1      977.93      984.26     18.08 o 
  -2  -6   1      212.23      216.89      5.04 o 
  -1  -6   1      385.84      398.33      5.88 o 
   0  -6   1      197.46      203.52      4.37 o 
   1  -6   1      397.16      444.81      8.36 o 
   2  -6   1     2475.05     2702.79     35.22 o 
   3  -6   1       78.58       53.44      4.60 o 
   4  -6   1      446.85      484.52     17.57 o 
   5  -6   1      133.95      116.11     14.07 o 
   6  -6   1       10.56        9.07      6.06 o 
   7  -6   1      138.14      179.00     15.53 o 
   8  -6   1       59.34       59.40     12.24 o 
  -7  -5   1      113.12      139.71     14.14 o 
  -6  -5   1        0.02        2.73      4.46 o 
  -5  -5   1        0.08        2.03      3.63 o 
  -4  -5   1      376.19      382.38      9.56 o 
  -3  -5   1      477.41      483.35      8.62 o 
  -2  -5   1      547.34      572.65     10.62 o 
  -1  -5   1      866.90      890.08     12.23 o 
   0  -5   1     1391.50     1547.55     18.50 o 
   1  -5   1      232.78      241.69      6.70 o 
   2  -5   1     1909.77     2012.49     31.96 o 
   3  -5   1        0.54        3.21      2.32 o 
   4  -5   1       95.37      107.29      6.91 o 
   5  -5   1       25.99       33.29      6.00 o 
   6  -5   1        5.49        9.32      6.18 o 
   7  -5   1        0.10       -5.06      5.06 o 
   8  -5   1       53.68       53.68      9.20 o 
  -7  -4   1        0.61       -5.34     10.02 o 
  -6  -4   1       34.68       47.66      9.80 o 
  -5  -4   1       41.49       44.86      3.90 o 
  -4  -4   1        1.97        1.23      1.82 o 
  -3  -4   1       25.67       24.87      2.48 o 
  -2  -4   1      105.36      114.73      5.75 o 
  -1  -4   1      844.16      854.14     11.24 o 
   0  -4   1       24.77       21.43      2.50 o 
   1  -4   1       35.80       22.47      2.77 o 
   2  -4   1      113.96      114.21      4.40 o 
   3  -4   1       56.04       51.63      4.82 o 
   4  -4   1       62.97       64.83      4.39 o 
   5  -4   1      286.11      271.08     13.61 o 
   6  -4   1      469.34      530.74     23.35 o 
   7  -4   1       13.96       12.42     10.91 o 
   8  -4   1      178.06      198.61     36.78 o 
  -7  -3   1        0.05       -8.62      9.98 o 
  -6  -3   1       48.99       32.65      6.28 o 
  -5  -3   1       12.66       12.35      2.56 o 
  -4  -3   1       26.38       20.29      2.21 o 
  -3  -3   1      218.45      237.32      5.71 o 
  -2  -3   1        1.27        0.78      1.26 o 
  -1  -3   1     8323.03     8189.75     93.31 o 
   0  -3   1      440.88      447.34      5.76 o 
   1  -3   1      607.33      598.97      8.97 o 
   2  -3   1      754.02      738.68     14.27 o 
   3  -3   1      167.47      187.35      6.23 o 
   4  -3   1      188.18      165.23      5.82 o 
   5  -3   1      188.63      191.15      9.12 o 
   6  -3   1       34.57       36.64      7.00 o 
   7  -3   1       23.32       27.38     18.08 o 
   8  -3   1        3.91       18.18     18.97 o 
  -7  -2   1       17.96       19.26     14.04 o 
  -6  -2   1       55.99       38.31      6.58 o 
  -5  -2   1       10.96       14.46      4.94 o 
  -4  -2   1        0.00        1.09      1.55 o 
  -3  -2   1     1003.35     1050.37     17.84 o 
  -2  -2   1      358.14      363.09      7.37 o 
  -1  -2   1     1626.94     1570.16     20.26 o 
   0  -2   1     1867.37     1847.76     19.39 o 
   1  -2   1    11965.20    11949.07    153.18 o 
   2  -2   1      294.11      292.95      7.43 o 
   3  -2   1      592.77      548.77     11.96 o 
   4  -2   1      104.35      113.55      4.55 o 
   5  -2   1      241.43      217.25      8.91 o 
   6  -2   1       48.99       39.87     11.54 o 
   7  -2   1        1.81       11.07      4.71 o 
   8  -2   1       52.39       82.14     24.48 o 
  -7  -1   1        0.30        4.84      7.39 o 
  -6  -1   1      122.75      139.74     10.46 o 
  -5  -1   1      162.89      157.16      9.85 o 
  -4  -1   1        4.97        6.16      3.07 o 
  -3  -1   1       32.14       35.40      3.99 o 
  -2  -1   1      158.25      159.25      7.26 o 
  -1  -1   1      852.78      786.73     11.38 o 
   1  -1   1     3433.88     3208.64     42.39 o 
   2  -1   1     1340.68     1273.61     19.86 o 
   3  -1   1        3.97        3.26      1.41 o 
   4  -1   1      154.72      143.66      5.80 o 
   5  -1   1      229.85      234.93      7.09 o 
   6  -1   1       83.40       79.20      8.57 o 
   7  -1   1      231.31      242.81     25.23 o 
   8  -1   1        0.23       -2.94     15.28 o 
  -7   0   1       22.02        9.23      8.14 o 
  -6   0   1       42.28       53.78      7.06 o 
  -5   0   1      124.42      136.21      9.21 o 
  -4   0   1        7.43        3.71      2.80 o 
  -3   0   1        1.88       -1.26      2.50 o 
  -2   0   1       47.53       46.86      7.72 o 
  -1   0   1        1.88       -1.44      1.44 o 
   1   0   1      952.46      892.02     12.52 o 
   2   0   1     1224.21     1125.21     22.38 o 
   3   0   1       34.94       32.12      3.41 o 
   4   0   1      388.60      387.34      8.75 o 
   5   0   1      626.47      631.77     13.86 o 
   6   0   1      431.22      426.51     11.91 o 
   7   0   1        0.38        1.60      7.90 o 
   8   0   1        0.30        0.66     14.95 o 
  -8   1   1        2.25      -10.15     14.54 o 
  -7   1   1      156.79      115.90     24.02 o 
  -6   1   1      201.33      200.18     12.20 o 
  -5   1   1       35.75       35.28      5.44 o 
  -4   1   1        6.13        3.93      3.30 o 
  -3   1   1      310.63      328.65     26.30 o 
  -2   1   1      370.63      356.33      7.35 o 
  -1   1   1     2501.53     2321.17     41.30 o 
   1   1   1     3275.30     2985.23     39.39 o 
   2   1   1      566.81      555.60      9.04 o 
   3   1   1        3.98        3.59      1.45 o 
   4   1   1        3.75        1.77      1.62 o 
   5   1   1      156.09      161.08      7.58 o 
   6   1   1       87.57       96.46      7.10 o 
   7   1   1      120.53      112.25     16.42 o 
   8   1   1        1.31        3.31     11.97 o 
  -8   2   1        7.64        7.21     15.91 o 
  -7   2   1       43.50       40.72     18.56 o 
  -6   2   1      117.92       90.60     10.13 o 
  -5   2   1      177.41      165.04      6.39 o 
  -4   2   1       26.04       29.83      2.76 o 
  -3   2   1      542.47      593.18     12.35 o 
  -2   2   1       55.95       56.09      3.14 o 
  -1   2   1     5040.48     4806.56     83.81 o 
   0   2   1     1278.28     1254.32     16.59 o 
   1   2   1    13096.93    12278.14    169.65 o 
   2   2   1      550.92      535.93      9.03 o 
   3   2   1      102.96      109.66      3.60 o 
   4   2   1        4.74        3.99      1.85 o 
   5   2   1      123.66      112.25      5.03 o 
   6   2   1      114.99      118.25      6.75 o 
   7   2   1       15.80       -0.61      7.17 o 
   8   2   1      253.54      269.90     35.75 o 
  -8   3   1        7.98       -0.33     16.32 o 
  -7   3   1        0.51       10.02     13.92 o 
  -6   3   1      203.41      231.93     11.22 o 
  -5   3   1       40.95       53.11      5.11 o 
  -4   3   1       10.24       10.70      2.34 o 
  -3   3   1      134.53      142.43      5.09 o 
  -2   3   1       50.78       56.28      2.95 o 
  -1   3   1     4023.67     3942.23     51.56 o 
   0   3   1     2102.41     2044.96     23.65 o 
   1   3   1      497.65      470.27      6.39 o 
   2   3   1     1855.41     1787.63     25.20 o 
   3   3   1      325.48      350.33      8.81 o 
   4   3   1      303.43      307.62      9.27 o 
   5   3   1      108.06      116.72      7.08 o 
   6   3   1        5.17        4.13      3.52 o 
   7   3   1        7.43        8.95     11.23 o 
   8   3   1        0.06        2.61     13.42 o 
  -8   4   1       18.62       19.92     17.73 o 
  -7   4   1       25.16       24.06      5.83 o 
  -6   4   1      120.63      139.11     19.12 o 
  -5   4   1        5.68        4.97      2.99 o 
  -4   4   1        7.72       12.48      4.62 o 
  -3   4   1        4.83        3.79      2.16 o 
  -2   4   1      601.77      626.01     13.08 o 
  -1   4   1      121.73      128.32      3.73 o 
   0   4   1     5098.71     5115.61     57.66 o 
   1   4   1     1096.33     1057.13     13.63 o 
   2   4   1       21.07       23.36      3.03 o 
   3   4   1      414.39      472.12     11.18 o 
   4   4   1       94.50       88.49      8.83 o 
   5   4   1     1221.91     1242.30     32.22 o 
   6   4   1      126.11      126.22     15.66 o 
   7   4   1       90.67      133.60     13.50 o 
   8   4   1       23.55       22.62     16.44 o 
  -8   5   1       93.24      153.84     33.43 o 
  -7   5   1        4.65        0.39      5.60 o 
  -6   5   1        3.14       -1.77      5.04 o 
  -5   5   1        4.20        3.42      4.34 o 
  -4   5   1       12.42        9.78      4.03 o 
  -3   5   1       80.97       94.95      7.00 o 
  -2   5   1      565.56      591.00     13.15 o 
  -1   5   1     2079.73     2075.18     29.17 o 
   0   5   1     5418.19     5602.87     67.98 o 
   1   5   1     2985.29     2978.95     31.41 o 
   2   5   1      601.54      596.75     11.01 o 
   3   5   1      253.69      248.73      6.16 o 
   4   5   1       11.85       14.74      2.96 o 
   5   5   1       32.14       26.44      4.63 o 
   6   5   1        1.69        7.03      4.53 o 
   7   5   1       14.90       13.09      6.17 o 
   8   5   1       20.11       11.93     16.03 o 
  -8   6   1        7.84       16.08      7.39 o 
  -7   6   1       19.05       15.73      7.01 o 
  -6   6   1       10.15       17.98      6.54 o 
  -5   6   1       27.27       14.41      8.03 o 
  -4   6   1        0.55        1.48      3.13 o 
  -3   6   1      257.52      282.31      9.08 o 
  -2   6   1      421.92      468.03     11.74 o 
  -1   6   1     1826.71     1922.08     27.75 o 
   0   6   1       18.52       20.18      2.13 o 
   1   6   1      628.85      618.41      8.24 o 
   2   6   1      864.58      826.23     12.82 o 
   3   6   1      891.55      882.38     16.64 o 
   4   6   1        7.10        7.04      3.19 o 
   5   6   1      143.50      132.32      9.28 o 
   6   6   1        0.02        6.03      4.75 o 
   7   6   1      267.85      302.03     17.92 o 
   8   6   1       53.77       52.28      8.88 o 
  -7   7   1        1.27       10.70      7.31 o 
  -6   7   1       83.87       71.13     10.51 o 
  -5   7   1      227.54      233.45     13.63 o 
  -4   7   1       21.86       21.93      9.47 o 
  -3   7   1      130.66      141.65      9.66 o 
  -2   7   1      117.65      108.74      4.45 o 
  -1   7   1       36.30       33.99      2.49 o 
   0   7   1      155.03      189.69      5.21 o 
   1   7   1      349.66      366.72      5.95 o 
   2   7   1        0.13        1.31      1.33 o 
   3   7   1       76.72       63.26      5.66 o 
   4   7   1      801.20      743.54     20.03 o 
   5   7   1       24.09       10.67      4.59 o 
   6   7   1        0.04        8.80      5.14 o 
   7   7   1        3.02       12.67      7.13 o 
   8   7   1       19.57       20.97      9.30 o 
  -7   8   1       64.31       62.56     11.20 o 
  -6   8   1       71.60       60.88     12.12 o 
  -5   8   1        0.01        5.24      4.78 o 
  -4   8   1        3.22        6.66      4.36 o 
  -3   8   1       93.78       93.72      8.41 o 
  -2   8   1      283.77      301.28      7.06 o 
  -1   8   1       73.62       66.79      4.22 o 
   0   8   1      351.07      390.41      7.57 o 
   1   8   1     1795.32     1923.81     22.18 o 
   2   8   1      307.53      278.67      6.65 o 
   3   8   1       38.49       44.88      3.90 o 
   4   8   1     1332.82     1320.46     42.12 o 
   5   8   1       39.57       32.94      7.88 o 
   6   8   1        0.42        4.69      5.75 o 
   7   8   1       10.00       13.80     11.47 o 
  -7   9   1        3.44        3.17     10.69 o 
  -6   9   1       16.33       14.05      7.22 o 
  -5   9   1       90.11       74.72      9.52 o 
  -4   9   1       19.45       14.30      7.01 o 
  -3   9   1      240.06      218.98     12.57 o 
  -2   9   1      210.81      218.24      7.26 o 
  -1   9   1      259.57      281.00      8.54 o 
   0   9   1      847.43      860.96     14.15 o 
   1   9   1     1846.10     1906.47     23.71 o 
   2   9   1      265.35      248.78      7.34 o 
   3   9   1      533.62      491.31     24.11 o 
   4   9   1        2.32        2.62      4.07 o 
   5   9   1       31.58       28.11      7.85 o 
   6   9   1       46.14       46.12      8.70 o 
   7   9   1       28.32       34.98     16.90 o 
  -7  10   1       28.86       27.84     10.98 o 
  -6  10   1       16.77       22.85      8.09 o 
  -5  10   1       52.74       75.20      9.82 o 
  -4  10   1        4.40       10.00      5.76 o 
  -3  10   1       18.24       10.38      4.81 o 
  -2  10   1       46.88       53.58      3.75 o 
  -1  10   1      204.54      228.96      7.02 o 
   0  10   1      139.06      148.09      5.58 o 
   1  10   1      262.04      251.60      6.21 o 
   2  10   1      638.18      668.23     14.02 o 
   3  10   1      421.72      392.90     13.27 o 
   4  10   1       44.53       50.06     10.70 o 
   5  10   1      147.26      135.06     14.95 o 
   6  10   1       13.29       13.36      7.22 o 
   7  10   1      205.49      300.99     22.45 o 
  -7  11   1       45.87       46.70     15.72 o 
  -6  11   1       44.23       58.71     17.48 o 
  -5  11   1        1.35        4.31      5.98 o 
  -4  11   1      169.68      189.07     18.40 o 
  -3  11   1      125.84      127.06     11.17 o 
  -2  11   1       82.32       77.32      6.91 o 
  -1  11   1       28.36       27.24      5.55 o 
   0  11   1      118.15      124.19      6.17 o 
   1  11   1       18.07       16.72      2.41 o 
   2  11   1       26.90       32.53      3.82 o 
   3  11   1     1568.93     1578.73     35.30 o 
   4  11   1        2.94        5.13      4.71 o 
   5  11   1       72.23       61.20      9.26 o 
   6  11   1       19.70       46.85      9.67 o 
   7  11   1        7.45        5.44     10.13 o 
  -6  12   1        0.02        2.10      8.05 o 
  -5  12   1       63.33       80.95     13.46 o 
  -4  12   1        0.01        1.72      5.46 o 
  -3  12   1      262.27      260.85     11.53 o 
  -2  12   1      128.05      134.48      6.43 o 
  -1  12   1        2.70        7.48      3.83 o 
   0  12   1       44.83       44.60      3.94 o 
   1  12   1      397.51      413.67     14.20 o 
   2  12   1      739.86      757.10     16.92 o 
   3  12   1      475.86      510.88     16.90 o 
   4  12   1       70.89       59.31      8.86 o 
   5  12   1       90.04      110.40     12.21 o 
   6  12   1        0.22       -1.49      6.71 o 
   7  12   1        9.35        9.86     16.15 o 
  -6  13   1        3.42       15.43     10.63 o 
  -5  13   1        0.93       -4.66      7.22 o 
  -4  13   1      121.23      116.84     12.54 o 
  -3  13   1      145.73      138.27      9.40 o 
  -2  13   1      148.57      158.54      8.53 o 
  -1  13   1       71.78       70.86      5.70 o 
   0  13   1        5.31        5.54      2.78 o 
   1  13   1        2.48        5.83      2.71 o 
   2  13   1       19.10       16.99      4.19 o 
   3  13   1      342.20      312.51     13.99 o 
   4  13   1      128.74      114.39     12.18 o 
   5  13   1       58.55       32.73      8.11 o 
   6  13   1       55.05       66.80     11.09 o 
  -6  14   1        6.94        5.16      8.63 o 
  -5  14   1       26.88       18.29      9.26 o 
  -4  14   1      179.91      148.39     14.30 o 
  -3  14   1      163.92      167.33     12.49 o 
  -2  14   1        0.62        1.84      3.59 o 
  -1  14   1      545.57      579.72     18.52 o 
   0  14   1      147.25      163.12      8.07 o 
   1  14   1       26.01       30.36      4.09 o 
   2  14   1      813.47      826.40     20.29 o 
   3  14   1       53.63       48.41      7.15 o 
   4  14   1      155.17      146.55     14.01 o 
   5  14   1        4.51        7.46      7.23 o 
   6  14   1       89.94       84.10     12.86 o 
  -5  15   1        1.48        2.00      8.65 o 
  -4  15   1        5.02       12.98      7.62 o 
  -3  15   1       52.55       43.52      7.66 o 
  -2  15   1       11.46       11.38      4.43 o 
  -1  15   1        1.49        7.11      3.56 o 
   0  15   1      102.25      130.74      9.26 o 
   1  15   1      420.16      406.38     11.62 o 
   2  15   1      350.70      364.46     15.36 o 
   3  15   1      358.93      386.06     16.57 o 
   4  15   1       15.03        0.45      6.02 o 
   5  15   1       12.45       10.32      7.68 o 
   6  15   1       11.85       12.96      9.79 o 
  -5  16   1       23.55       18.87     11.42 o 
  -4  16   1       64.14       61.11      9.56 o 
  -3  16   1       97.51       98.44     10.69 o 
  -2  16   1       36.07       45.02      7.14 o 
  -1  16   1       38.57       43.11      5.61 o 
   0  16   1      118.14      131.84      8.00 o 
   1  16   1       48.16       39.13      6.66 o 
   2  16   1      526.14      524.59     28.09 o 
   3  16   1      168.01      181.56     16.56 o 
   4  16   1       48.66       64.34     11.24 o 
   5  16   1      121.22      166.59     16.89 o 
  -5  17   1        7.37        9.65     17.36 o 
  -4  17   1       33.31       43.06     13.66 o 
  -3  17   1       15.99       24.10      8.23 o 
  -2  17   1       60.60       82.54     11.13 o 
  -1  17   1       10.53       14.56      4.66 o 
   0  17   1       66.96       61.78      6.49 o 
   1  17   1        2.70        6.74      5.10 o 
   2  17   1      163.07      149.37     11.73 o 
   3  17   1       11.97        5.25      8.55 o 
   4  17   1       13.99        9.39      7.07 o 
   5  17   1        9.04        4.41      8.83 o 
  -4  18   1        0.96       41.30     19.88 o 
  -3  18   1      131.14       92.61     33.90 o 
  -2  18   1       14.53        9.19      9.75 o 
  -1  18   1       20.32       12.92      5.14 o 
   0  18   1        0.01        5.10      4.68 o 
   1  18   1      252.09      273.64     16.00 o 
   2  18   1      122.18      119.81     12.75 o 
   3  18   1        9.23        3.97      7.22 o 
   4  18   1       46.49       27.39      9.89 o 
  -3  19   1       45.32       24.02     19.26 o 
  -2  19   1        0.01        4.01      6.33 o 
  -1  19   1        6.15        7.98      6.19 o 
   0  19   1      337.96      334.29     15.63 o 
   1  19   1      317.47      308.72     18.52 o 
   2  19   1       65.17       56.79      9.49 o 
   3  19   1       23.95       19.20     15.27 o 
   4  19   1       22.84       28.78     11.44 o 
  -2  20   1      143.58      142.57     18.43 o 
  -1  20   1      294.19      311.81     16.49 o 
   0  20   1        0.10        9.81      6.54 o 
   1  20   1       43.46       42.97      8.37 o 
   2  20   1      203.03      194.92     15.58 o 
   3  20   1       25.89       31.78     14.21 o 
  -1  21   1       49.27       31.75     10.38 o 
   0  21   1       47.68       45.40      9.15 o 
   1  21   1       28.69       16.28      8.15 o 
   0 -21   2        5.53       11.31      7.60 o 
  -2 -20   2        5.30        8.68      7.45 o 
  -1 -20   2       18.94       12.92      6.62 o 
   0 -20   2       55.28       47.81      8.78 o 
   1 -20   2        0.40        3.51      6.75 o 
   2 -20   2       18.47        5.55      6.60 o 
  -3 -19   2      153.20      150.32     17.18 o 
  -2 -19   2      130.74      145.09     13.04 o 
  -1 -19   2       96.39       88.76     10.16 o 
   0 -19   2        4.75        6.73      5.08 o 
   1 -19   2        0.70       -0.67      6.06 o 
   2 -19   2      133.34      115.33     12.32 o 
   3 -19   2       16.92       11.14      8.28 o 
  -4 -18   2       16.81       13.54     19.22 o 
  -3 -18   2      128.61      138.12     15.28 o 
  -2 -18   2        9.61        8.80      5.76 o 
  -1 -18   2      154.31      164.12     13.58 o 
   0 -18   2       52.55       76.11      7.30 o 
   1 -18   2       84.74       74.06      7.87 o 
   2 -18   2       78.01       92.06     10.91 o 
   3 -18   2       24.24       17.07      8.12 o 
   4 -18   2       47.11       27.89     12.83 o 
  -4 -17   2       41.03       38.88     20.03 o 
  -3 -17   2       22.85       17.44      7.13 o 
  -2 -17   2        4.00        9.07      4.83 o 
  -1 -17   2        2.62        4.21      5.17 o 
   0 -17   2     1001.69     1012.20     25.51 o 
   1 -17   2        5.66        1.39      6.74 o 
   2 -17   2       18.34       26.76      6.59 o 
   3 -17   2        0.09       -1.78      4.87 o 
   4 -17   2        0.45       -1.35      9.94 o 
  -5 -16   2       22.58       13.51     11.51 o 
  -4 -16   2       99.84       93.63     17.51 o 
  -3 -16   2      218.83      223.48     14.05 o 
  -2 -16   2       22.84       18.26      4.70 o 
  -1 -16   2        6.45        6.73      4.66 o 
   0 -16   2      117.09      114.19      7.92 o 
   1 -16   2      134.82      134.95     16.90 o 
   2 -16   2        0.58       -3.06      3.99 o 
   3 -16   2       20.78       29.64      5.88 o 
   4 -16   2      481.75      467.06     34.55 o 
   5 -16   2       25.98       15.47     12.13 o 
  -5 -15   2       12.16       -0.75      8.36 o 
  -4 -15   2      145.21      148.93     25.24 o 
  -3 -15   2       39.93       36.95      6.24 o 
  -2 -15   2       64.58       89.82     12.18 o 
  -1 -15   2        0.22        5.45      2.69 o 
   0 -15   2      152.64      187.50      9.01 o 
   1 -15   2        0.12        0.53      3.70 o 
   2 -15   2       27.65       27.39      4.55 o 
   3 -15   2      430.35      408.27     21.28 o 
   4 -15   2       34.76       11.91      7.50 o 
   5 -15   2       65.72       79.84     15.52 o 
  -6 -14   2        0.79        2.40     10.02 o 
  -5 -14   2        1.46       -2.95      8.77 o 
  -4 -14   2      143.73      166.16     14.76 o 
  -3 -14   2       15.08       15.14      4.77 o 
  -2 -14   2      167.51      165.86      9.12 o 
  -1 -14   2      347.42      348.43     11.14 o 
   0 -14   2      226.70      252.50      9.90 o 
   1 -14   2       94.98      100.67     11.43 o 
   2 -14   2       12.26        9.24      3.45 o 
   3 -14   2       51.31       49.77      5.17 o 
   4 -14   2      453.14      498.28     29.25 o 
   5 -14   2      431.93      453.47     30.06 o 
   6 -14   2        6.40       20.92     11.73 o 
  -6 -13   2        1.53        7.28      9.33 o 
  -5 -13   2        0.41       -0.34      8.02 o 
  -4 -13   2        3.39        4.65      4.82 o 
  -3 -13   2       76.63       67.51      6.88 o 
  -2 -13   2       13.44        5.73      3.50 o 
  -1 -13   2       10.16       11.36      2.64 o 
   0 -13   2     1188.89     1286.28     22.78 o 
   1 -13   2      239.74      254.71      9.40 o 
   2 -13   2      152.49      154.85      7.27 o 
   3 -13   2       89.07       93.99      8.03 o 
   4 -13   2      106.94      112.66     32.20 o 
   5 -13   2        6.49       10.60      8.37 o 
   6 -13   2       48.87       73.57     25.70 o 
  -6 -12   2        1.72        6.46      8.10 o 
  -5 -12   2       26.46       22.99      6.99 o 
  -4 -12   2      151.77      123.85     18.22 o 
  -3 -12   2       32.74       28.75      5.44 o 
  -2 -12   2       36.32       33.79      4.86 o 
  -1 -12   2      119.44      128.51      5.26 o 
   0 -12   2      240.03      241.41      6.93 o 
   1 -12   2      224.05      238.65      8.24 o 
   2 -12   2      497.66      529.63     18.65 o 
   3 -12   2        9.90        7.30      4.07 o 
   4 -12   2      385.31      350.32     23.69 o 
   5 -12   2      122.65       93.56     33.57 o 
   6 -12   2       36.31       54.46     12.49 o 
  -7 -11   2       14.60       21.32     12.80 o 
  -6 -11   2        1.14        1.90      7.14 o 
  -5 -11   2      133.28      122.78     12.74 o 
  -4 -11   2        3.91        9.29      4.79 o 
  -3 -11   2      113.92      109.34      9.86 o 
  -2 -11   2       19.27       15.99      3.12 o 
  -1 -11   2        0.75        4.51      2.08 o 
   0 -11   2      124.40      128.84      5.10 o 
   1 -11   2       51.84       44.65      3.90 o 
   2 -11   2      104.64      113.83     10.60 o 
   3 -11   2      461.62      465.16     19.28 o 
   4 -11   2       17.51       13.32      6.24 o 
   5 -11   2      140.27      166.04     17.73 o 
   6 -11   2        9.38        5.39      8.12 o 
   7 -11   2        0.00       11.29     12.01 o 
  -7 -10   2       20.38       24.26     10.58 o 
  -6 -10   2        1.65       14.00      8.72 o 
  -5 -10   2       62.00       98.21     11.94 o 
  -4 -10   2       39.47       19.62      4.85 o 
  -3 -10   2       34.87       29.34      4.35 o 
  -2 -10   2       13.04       11.48      2.49 o 
  -1 -10   2     1221.42     1266.38     18.21 o 
   0 -10   2      240.35      269.59      6.75 o 
   1 -10   2      431.47      453.93      9.30 o 
   2 -10   2      347.26      365.22     10.98 o 
   3 -10   2      405.66      371.13     16.24 o 
   4 -10   2       92.93      105.05     10.51 o 
   5 -10   2       21.43       33.74      9.26 o 
   6 -10   2       13.10       15.60      8.87 o 
   7 -10   2        0.33       -1.39      9.10 o 
  -7  -9   2        0.14        6.30      8.03 o 
  -6  -9   2        1.13        3.02      7.01 o 
  -5  -9   2       83.90       83.80     10.41 o 
  -4  -9   2       77.56       91.50      7.86 o 
  -3  -9   2       16.13       15.41      3.34 o 
  -2  -9   2      153.37      160.48      5.56 o 
  -1  -9   2      561.61      611.99      9.13 o 
   0  -9   2     1939.17     2072.12     25.74 o 
   1  -9   2        7.27       10.74      2.28 o 
   2  -9   2       31.12       33.59      3.44 o 
   3  -9   2      101.48      122.00      9.75 o 
   4  -9   2      377.43      343.97     16.27 o 
   5  -9   2        1.16        5.33      6.90 o 
   6  -9   2       62.67       36.35     19.76 o 
   7  -9   2      153.73      170.11     18.00 o 
  -7  -8   2        8.82        9.06      7.43 o 
  -6  -8   2      142.03      167.28     12.82 o 
  -5  -8   2       19.74       12.47      5.64 o 
  -4  -8   2       75.92       76.06      8.07 o 
  -3  -8   2        0.16        3.60      2.40 o 
  -2  -8   2      165.29      168.08      4.61 o 
  -1  -8   2      161.14      171.98      3.96 o 
   0  -8   2      433.58      478.90      8.14 o 
   1  -8   2     1433.35     1465.81     21.88 o 
   2  -8   2     2984.54     3168.72     39.64 o 
   3  -8   2      177.82      185.92     11.20 o 
   4  -8   2       46.07       36.66      6.53 o 
   5  -8   2       17.85       23.78      7.58 o 
   6  -8   2        5.46        9.31      7.07 o 
   7  -8   2       54.10       57.91     12.60 o 
  -7  -7   2       54.57       66.31     10.05 o 
  -6  -7   2        1.23        1.53      4.73 o 
  -5  -7   2       11.50        9.64      4.84 o 
  -4  -7   2      312.39      335.01     12.29 o 
  -3  -7   2     1113.40     1151.43     22.11 o 
  -2  -7   2       42.20       39.88      3.08 o 
  -1  -7   2      424.92      439.75      6.87 o 
   0  -7   2        5.84        7.25      1.63 o 
   1  -7   2      332.54      336.34      7.42 o 
   2  -7   2     1340.07     1400.96     19.26 o 
   3  -7   2        5.03        5.41      3.32 o 
   4  -7   2       47.94       41.99      7.13 o 
   5  -7   2      287.52      266.01     33.59 o 
   6  -7   2        3.28        8.49      7.12 o 
   7  -7   2      159.01      159.44     16.20 o 
  -7  -6   2        8.23       13.19      6.86 o 
  -6  -6   2      126.04      128.43     10.10 o 
  -5  -6   2       60.39       63.44      7.32 o 
  -4  -6   2      145.64      162.39      8.57 o 
  -3  -6   2       76.85       74.57      4.09 o 
  -2  -6   2      477.63      477.43     11.84 o 
  -1  -6   2      341.42      387.22      5.75 o 
   0  -6   2      557.87      590.48      8.73 o 
   1  -6   2       19.44       17.20      2.39 o 
   2  -6   2      216.38      220.42      5.54 o 
   3  -6   2       19.59       12.53      4.10 o 
   4  -6   2      307.36      322.48     27.78 o 
   5  -6   2      234.94      226.82     16.07 o 
   6  -6   2       32.39       27.86      8.25 o 
   7  -6   2        6.41        9.79      7.81 o 
   8  -6   2       14.11        8.07     10.71 o 
  -7  -5   2       23.64       17.48     13.96 o 
  -6  -5   2        4.69        8.10      4.49 o 
  -5  -5   2       43.73       43.98      6.14 o 
  -4  -5   2        7.52        8.06      2.31 o 
  -3  -5   2      994.68     1069.77     17.17 o 
  -2  -5   2     1776.95     1884.75     29.71 o 
  -1  -5   2     1450.09     1493.62     19.02 o 
   0  -5   2       17.64       12.94      1.55 o 
   1  -5   2      702.26      717.03     11.41 o 
   2  -5   2      134.29      156.47      3.99 o 
   3  -5   2      101.25       96.54      4.73 o 
   4  -5   2      580.77      562.54     19.48 o 
   5  -5   2       96.37       89.77     14.62 o 
   6  -5   2       73.75       74.97     22.16 o 
   7  -5   2      123.18      111.94     20.75 o 
   8  -5   2        7.06        5.53      7.94 o 
  -7  -4   2      139.48      163.45     18.36 o 
  -6  -4   2      254.02      252.29     10.92 o 
  -5  -4   2      678.47      707.66     21.30 o 
  -4  -4   2       91.70       92.23      4.60 o 
  -3  -4   2      134.01      128.05      4.56 o 
  -2  -4   2       74.85       82.46      3.63 o 
  -1  -4   2      661.14      692.14      9.48 o 
   0  -4   2      215.44      223.08      4.46 o 
   1  -4   2     3025.61     3035.72     38.64 o 
   2  -4   2      299.79      341.62     11.05 o 
   3  -4   2       12.04       13.52      2.36 o 
   4  -4   2      313.04      309.63      9.21 o 
   5  -4   2       68.39       56.01      8.07 o 
   6  -4   2      240.58      278.99     18.41 o 
   7  -4   2        8.25       12.51      6.73 o 
   8  -4   2       86.40      114.27     11.42 o 
  -7  -3   2        0.76        3.93      6.63 o 
  -6  -3   2       54.12       56.06      9.26 o 
  -5  -3   2       37.11       34.48      3.18 o 
  -4  -3   2       13.33       11.37      2.64 o 
  -3  -3   2      365.75      393.41      7.98 o 
  -2  -3   2       23.20       16.20      1.78 o 
  -1  -3   2     1362.64     1260.50     13.94 o 
   0  -3   2       42.96       41.79      2.18 o 
   1  -3   2     2040.60     1897.66     24.62 o 
   2  -3   2     1717.88     1633.27     33.82 o 
   3  -3   2      562.89      593.71     11.93 o 
   4  -3   2      121.29      117.87      5.13 o 
   5  -3   2      112.33      106.00     13.65 o 
   6  -3   2       18.29       17.71      5.90 o 
   7  -3   2      195.04      235.75     30.57 o 
   8  -3   2      199.79      254.74     40.34 o 
  -7  -2   2        3.47        0.44      7.67 o 
  -6  -2   2      236.17      241.86     17.10 o 
  -5  -2   2       10.52        8.47      4.07 o 
  -4  -2   2        1.98       -0.01      1.65 o 
  -3  -2   2     2648.23     2693.68     41.02 o 
  -2  -2   2     3295.98     3364.67     45.57 o 
  -1  -2   2     5310.53     5043.05     66.14 o 
   0  -2   2      316.22      295.58      5.56 o 
   1  -2   2      786.42      693.91      9.76 o 
   2  -2   2       55.97       69.53      3.38 o 
   3  -2   2       69.02       62.05      3.36 o 
   4  -2   2       13.72        5.14      2.66 o 
   5  -2   2      569.00      536.04     11.13 o 
   6  -2   2        1.85        3.42      3.98 o 
   7  -2   2      283.05      294.57     17.71 o 
   8  -2   2       23.56       19.47     19.10 o 
  -7  -1   2        1.13        5.72     11.85 o 
  -6  -1   2        1.48        1.11      4.46 o 
  -5  -1   2      290.91      323.77     15.57 o 
  -4  -1   2      418.94      444.86     14.27 o 
  -3  -1   2        8.12        0.60      3.59 o 
  -2  -1   2     4752.13     4745.60     74.22 o 
  -1  -1   2     8060.50     7211.84     94.35 o 
   0  -1   2      506.77      505.83      6.64 o 
   1  -1   2     1719.55     1613.21     19.34 o 
   2  -1   2       81.77       80.51      2.86 o 
   3  -1   2      133.18      126.06      4.32 o 
   4  -1   2       14.85       11.31      2.01 o 
   5  -1   2      182.70      175.71      6.40 o 
   6  -1   2       71.06       67.60      7.08 o 
   7  -1   2      316.26      360.81     40.41 o 
   8  -1   2       46.20       53.14     21.79 o 
  -7   0   2       74.86       61.88     20.13 o 
  -6   0   2       13.97       12.10      4.86 o 
  -5   0   2      532.17      495.17     22.87 o 
  -4   0   2       18.38       15.54      5.54 o 
  -3   0   2      468.03      466.48     15.45 o 
  -2   0   2     1548.26     1594.85     36.47 o 
  -1   0   2       25.89       28.62      2.77 o 
   0   0   2     1120.69     1073.47     14.39 o 
   1   0   2      225.50      196.06      3.43 o 
   2   0   2        3.35        3.64      1.15 o 
   3   0   2        0.38        1.64      1.39 o 
   4   0   2        2.33        4.92      1.79 o 
   5   0   2       64.20       65.24      4.07 o 
   6   0   2      348.57      365.23     22.94 o 
   7   0   2        0.94       -4.17      5.61 o 
   8   0   2       40.52       29.45     12.68 o 
  -7   1   2       19.00       11.23     13.38 o 
  -6   1   2      138.98      137.82     12.39 o 
  -5   1   2       21.36       20.25      4.68 o 
  -4   1   2       19.22       22.71      4.94 o 
  -3   1   2      622.43      680.14     20.13 o 
  -2   1   2      517.93      512.26     10.01 o 
  -1   1   2    13394.25    12112.37    207.52 o 
   0   1   2      554.26      527.43      9.36 o 
   1   1   2     5245.03     4660.49     60.24 o 
   2   1   2      141.34      142.42      3.85 o 
   3   1   2      637.45      625.60     10.79 o 
   4   1   2       80.40       81.12      3.59 o 
   5   1   2      246.72      243.97      7.41 o 
   6   1   2       56.92       47.88     14.35 o 
   7   1   2       47.33       55.81      7.36 o 
   8   1   2      226.10      253.79     34.88 o 
  -8   2   2        0.26      -10.36     14.70 o 
  -7   2   2       14.20       15.78     15.12 o 
  -6   2   2        1.33        5.18      5.51 o 
  -5   2   2       53.08       55.87      4.66 o 
  -4   2   2        0.45        2.24      1.86 o 
  -3   2   2     7146.01     7322.00    128.28 o 
  -2   2   2     4505.57     4526.68     80.06 o 
  -1   2   2     4006.86     3710.89     65.38 o 
   0   2   2     1220.63     1114.07     16.36 o 
   1   2   2     1662.64     1452.21     16.26 o 
   2   2   2       38.45       34.05      2.99 o 
   3   2   2      546.71      519.28     10.24 o 
   4   2   2       82.80       65.70      3.40 o 
   5   2   2        4.16        3.82      2.00 o 
   6   2   2      535.28      515.65     18.26 o 
   7   2   2      144.94      144.56      9.75 o 
   8   2   2      242.21      150.69     28.29 o 
  -8   3   2       43.55      114.86     29.04 o 
  -7   3   2        0.50        6.38     14.41 o 
  -6   3   2       15.93       14.02      3.00 o 
  -5   3   2       32.36       40.07      4.07 o 
  -4   3   2       98.00      116.29      7.93 o 
  -3   3   2      365.55      372.46     16.80 o 
  -2   3   2      274.20      292.92      8.50 o 
  -1   3   2        5.56        2.61      1.42 o 
   0   3   2     1199.42     1103.04     14.31 o 
   1   3   2     1257.39     1141.85     14.01 o 
   2   3   2      713.67      664.23     10.98 o 
   3   3   2        1.66        1.25      1.69 o 
   4   3   2      536.42      522.35     15.44 o 
   5   3   2     1416.34     1385.34     27.07 o 
   6   3   2       14.90       19.48      4.98 o 
   7   3   2      196.93      219.75     12.41 o 
   8   3   2        8.52        7.46     12.67 o 
  -8   4   2       22.54       24.81     19.01 o 
  -7   4   2        5.43       14.54     13.75 o 
  -6   4   2       33.29       34.73      5.76 o 
  -5   4   2        2.85        5.95      3.12 o 
  -4   4   2       19.29       26.75      3.16 o 
  -3   4   2      553.27      562.27     12.54 o 
  -2   4   2      267.02      263.07      8.32 o 
  -1   4   2     3104.71     3174.87     45.58 o 
   0   4   2       33.80       32.40      1.78 o 
   1   4   2     2031.38     1931.79     22.75 o 
   2   4   2       86.20       76.13      3.52 o 
   3   4   2      170.67      175.14      4.90 o 
   4   4   2       92.28       96.82      5.39 o 
   5   4   2        0.15        7.74      3.54 o 
   6   4   2       15.04       15.53      4.51 o 
   7   4   2       10.09        9.99      5.49 o 
   8   4   2       42.01       22.99     15.49 o 
  -8   5   2       10.36       25.43     18.47 o 
  -7   5   2       13.83        8.77      5.65 o 
  -6   5   2        0.63        1.63      4.33 o 
  -5   5   2       40.03       33.37      7.70 o 
  -4   5   2        2.39        3.63      2.68 o 
  -3   5   2       71.34       76.07      8.87 o 
  -2   5   2     1413.40     1418.80     23.59 o 
  -1   5   2        0.12        0.43      1.66 o 
   0   5   2       20.61       18.29      2.88 o 
   1   5   2      807.95      770.89      9.93 o 
   2   5   2        2.31        1.97      1.40 o 
   3   5   2      751.24      757.06     13.25 o 
   4   5   2      159.58      158.56     14.68 o 
   5   5   2      433.13      447.92     19.53 o 
   6   5   2      204.71      212.73     11.02 o 
   7   5   2        3.79        1.62      5.53 o 
   8   5   2      241.86      325.82     17.66 o 
  -7   6   2       31.53       29.67     10.67 o 
  -6   6   2        8.53        9.81      4.92 o 
  -5   6   2      487.44      480.36     20.93 o 
  -4   6   2      586.81      643.90     17.76 o 
  -3   6   2     1150.92     1222.94     24.20 o 
  -2   6   2     1226.26     1327.26     25.24 o 
  -1   6   2      342.40      397.87      7.32 o 
   0   6   2       28.36       33.85      2.32 o 
   1   6   2      515.26      541.60      7.83 o 
   2   6   2      176.21      169.99      4.12 o 
   3   6   2       14.92       18.35      2.64 o 
   4   6   2      140.09      141.68      8.35 o 
   5   6   2       14.95        7.54      3.75 o 
   6   6   2        2.95        0.75      4.56 o 
   7   6   2        9.55        4.10      5.85 o 
   8   6   2       35.57       28.13      8.27 o 
  -7   7   2        0.20        8.59      6.86 o 
  -6   7   2       16.89       19.44      6.87 o 
  -5   7   2      145.04      148.38     11.22 o 
  -4   7   2       65.21       56.49      7.42 o 
  -3   7   2      214.46      224.75      9.81 o 
  -2   7   2       32.74       33.46      3.80 o 
  -1   7   2        2.11        1.46      1.60 o 
   0   7   2     1675.28     1759.32     23.98 o 
   1   7   2       78.42       76.77      2.74 o 
   2   7   2       15.72       10.69      2.04 o 
   3   7   2       22.22       18.27      2.44 o 
   4   7   2       95.58       88.29      5.70 o 
   5   7   2      136.27      151.86     11.03 o 
   6   7   2        3.30        7.02      5.24 o 
   7   7   2       13.98       13.03      7.90 o 
   8   7   2        8.77        7.85      9.02 o 
  -7   8   2       80.01      111.71     17.00 o 
  -6   8   2       40.78       45.61      9.60 o 
  -5   8   2       15.16       13.29      5.62 o 
  -4   8   2       28.01       21.08      5.40 o 
  -3   8   2        2.64       -0.03      3.26 o 
  -2   8   2        8.81        6.14      1.90 o 
  -1   8   2      221.11      239.75      6.75 o 
   0   8   2     1046.40     1045.78     15.96 o 
   1   8   2     3597.97     3657.28     43.81 o 
   2   8   2      240.81      222.05      5.30 o 
   3   8   2       48.43       48.16      3.72 o 
   4   8   2      343.88      357.17     14.47 o 
   5   8   2        6.92       10.62      4.89 o 
   6   8   2       94.99       87.60     10.16 o 
   7   8   2       68.16       90.00     12.41 o 
  -7   9   2       16.09       11.76      8.52 o 
  -6   9   2       23.85       30.03      8.68 o 
  -5   9   2        1.11        2.66      5.46 o 
  -4   9   2        3.40        7.04      4.34 o 
  -3   9   2      101.31       86.03      8.52 o 
  -2   9   2      266.97      301.02     10.03 o 
  -1   9   2      159.90      183.42      5.94 o 
   0   9   2      499.56      510.11     12.67 o 
   1   9   2        1.36        1.05      1.49 o 
   2   9   2        0.44        0.44      2.06 o 
   3   9   2       87.52       92.57      6.64 o 
   4   9   2       69.01       68.25      8.31 o 
   5   9   2      105.09       93.42     11.12 o 
   6   9   2        3.74        5.50      5.92 o 
   7   9   2        0.02       10.26      7.81 o 
  -7  10   2        3.13       -2.64     11.25 o 
  -6  10   2      122.25      114.12     14.32 o 
  -5  10   2      452.32      506.10     33.96 o 
  -4  10   2      135.07      126.80     11.39 o 
  -3  10   2        2.04        1.56      5.25 o 
  -2  10   2        4.01        5.95      2.37 o 
  -1  10   2       45.36       54.63      3.99 o 
   0  10   2      107.27      113.53      4.78 o 
   1  10   2     2290.45     2392.91     32.89 o 
   2  10   2      422.43      447.97     10.85 o 
   3  10   2      111.53      104.21     11.27 o 
   4  10   2        9.50        9.13      5.14 o 
   5  10   2      119.78      128.09     11.85 o 
   6  10   2       25.68       16.70      6.90 o 
   7  10   2       14.38       31.92     11.62 o 
  -7  11   2       32.21       70.55     16.47 o 
  -6  11   2      127.27      150.58     16.67 o 
  -5  11   2        6.05        9.37      6.36 o 
  -4  11   2      267.69      259.39     15.83 o 
  -3  11   2      302.61      308.23     16.19 o 
  -2  11   2       47.18       46.00      5.54 o 
  -1  11   2      109.83      115.63      7.69 o 
   0  11   2        0.49        4.72      2.26 o 
   1  11   2        0.00        4.10      2.19 o 
   2  11   2      106.99      108.05      5.82 o 
   3  11   2        1.57        3.07      3.52 o 
   4  11   2      152.19      158.70     20.83 o 
   5  11   2      548.77      587.38     35.71 o 
   6  11   2       24.80       35.09      8.58 o 
   7  11   2        5.04        2.77     10.30 o 
  -6  12   2        1.32        8.72     10.07 o 
  -5  12   2       56.10       67.80     10.30 o 
  -4  12   2        1.36       -0.62      4.97 o 
  -3  12   2        2.52        1.30      3.68 o 
  -2  12   2      560.03      563.75     14.17 o 
  -1  12   2       86.36       86.07      5.83 o 
   0  12   2     1714.27     1822.66     28.75 o 
   1  12   2       53.61       66.50      6.08 o 
   2  12   2       11.84        8.02      3.18 o 
   3  12   2      227.76      215.10     11.30 o 
   4  12   2      130.04      110.22     11.66 o 
   5  12   2       22.97       22.92      7.86 o 
   6  12   2       73.12       68.42     11.02 o 
   7  12   2        1.34        2.10      9.11 o 
  -6  13   2       12.20        4.69      9.03 o 
  -5  13   2        4.97        7.97      7.01 o 
  -4  13   2       76.81       70.84     13.86 o 
  -3  13   2      289.25      279.40     15.70 o 
  -2  13   2       23.65       24.45      4.46 o 
  -1  13   2       92.59       81.40      6.08 o 
   0  13   2       70.64       76.75      4.92 o 
   1  13   2      276.96      285.20     13.98 o 
   2  13   2      110.25      103.41      9.45 o 
   3  13   2      249.47      257.71     16.01 o 
   4  13   2       45.13       51.36      9.31 o 
   5  13   2        0.09       -0.93      6.02 o 
   6  13   2       53.50       53.36     10.22 o 
  -6  14   2       16.80       13.15     10.65 o 
  -5  14   2       65.03       93.46     28.02 o 
  -4  14   2      120.77      133.14     13.61 o 
  -3  14   2       28.62       23.44      6.38 o 
  -2  14   2       16.95        9.40      4.24 o 
  -1  14   2      129.86      146.10      7.94 o 
   0  14   2       94.78       86.50      6.65 o 
   1  14   2      152.55      149.83      7.08 o 
   2  14   2       34.59       34.86      5.29 o 
   3  14   2       45.65       36.82      6.34 o 
   4  14   2      166.15      155.65     14.36 o 
   5  14   2       28.67       21.67      7.54 o 
   6  14   2       96.86       60.68     11.93 o 
  -5  15   2        0.63        2.12      8.57 o 
  -4  15   2       26.12       22.81     10.55 o 
  -3  15   2       37.90       20.27      6.71 o 
  -2  15   2       28.12       24.34      5.08 o 
  -1  15   2       23.05       20.54      4.20 o 
   0  15   2       18.52       22.70      4.45 o 
   1  15   2      155.94      165.72      7.70 o 
   2  15   2      187.99      182.93     11.37 o 
   3  15   2        1.52        2.71      4.46 o 
   4  15   2        0.88        6.04      8.02 o 
   5  15   2      611.55      581.97     31.22 o 
   6  15   2       26.51       14.75     10.20 o 
  -5  16   2       16.48        4.85     14.33 o 
  -4  16   2      172.15      178.74     20.30 o 
  -3  16   2        1.24        3.44      6.45 o 
  -2  16   2      107.79       99.38      9.16 o 
  -1  16   2       20.47       10.69      4.34 o 
   0  16   2      102.42       87.41      7.39 o 
   1  16   2        2.92        6.04      3.47 o 
   2  16   2       80.99       75.68     11.26 o 
   3  16   2       54.75       49.57     19.05 o 
   4  16   2       91.38       81.52     12.15 o 
   5  16   2        4.44       15.79      8.48 o 
  -5  17   2       78.25       57.49     23.15 o 
  -4  17   2        3.86       17.70     11.68 o 
  -3  17   2       19.06       24.03      9.43 o 
  -2  17   2       38.25       31.39      6.34 o 
  -1  17   2       20.11       18.39      4.86 o 
   0  17   2        2.68        2.23      3.91 o 
   1  17   2       32.00       33.43      5.03 o 
   2  17   2       68.49       81.52     11.47 o 
   3  17   2       44.14       39.51      9.64 o 
   4  17   2        0.76        4.15      6.16 o 
   5  17   2        4.32       -4.30      8.00 o 
  -4  18   2        1.25        9.76     11.74 o 
  -3  18   2       38.73       60.92     15.31 o 
  -2  18   2       61.25       63.49      9.08 o 
  -1  18   2       34.44       35.90      6.29 o 
   0  18   2      141.45      142.72      9.23 o 
   1  18   2        0.39        2.07      4.99 o 
   2  18   2       17.72       21.70      7.17 o 
   3  18   2        5.16       12.00      7.83 o 
   4  18   2        0.15        1.08      7.56 o 
  -3  19   2       35.55       13.13     18.06 o 
  -2  19   2       53.26       60.35     10.97 o 
  -1  19   2        0.54       -0.04      5.73 o 
   0  19   2       16.18       18.95      5.94 o 
   1  19   2        1.58        2.77      5.41 o 
   2  19   2       17.86       17.17      7.43 o 
   3  19   2       65.35       34.01     12.92 o 
   4  19   2       22.35       11.23      9.65 o 
  -2  20   2      133.47      123.17     21.27 o 
  -1  20   2       94.64      111.39     15.24 o 
   0  20   2      150.79      162.79     12.90 o 
   1  20   2       11.05        6.68      6.24 o 
   2  20   2        1.91        8.16      6.93 o 
   3  20   2       14.54       20.23     12.58 o 
  -1  21   2       24.76       13.26      7.57 o 
   0  21   2        0.26        3.80      6.80 o 
   1  21   2       14.14        7.10      7.08 o 
   2  21   2        4.99        8.11      8.22 o 
  -2 -20   3       81.60       84.80     11.32 o 
  -1 -20   3        5.07       14.59      6.89 o 
   0 -20   3       12.22       15.04      6.87 o 
   1 -20   3       37.06       27.49      8.01 o 
   2 -20   3       10.82        8.38      7.01 o 
  -3 -19   3       36.63       37.25     15.79 o 
  -2 -19   3        5.96       17.50      6.91 o 
  -1 -19   3        0.21        4.66      7.35 o 
   0 -19   3       34.57       21.97      6.79 o 
   1 -19   3        7.79        4.46      6.11 o 
   2 -19   3       21.94       14.24      8.24 o 
   3 -19   3       12.17        6.54      8.49 o 
  -4 -18   3       11.88       35.54     18.64 o 
  -3 -18   3       38.17       20.66     20.69 o 
  -2 -18   3       42.53       31.96      8.94 o 
  -1 -18   3        0.76        1.41      5.03 o 
   0 -18   3        1.45        1.64      4.36 o 
   1 -18   3       63.58       43.20      8.00 o 
   2 -18   3      119.66      143.55     22.71 o 
   3 -18   3       48.36       35.25      9.36 o 
   4 -18   3       53.24       39.61     14.92 o 
  -4 -17   3       22.47       31.96     13.04 o 
  -3 -17   3        0.09       -5.46      5.46 o 
  -2 -17   3        0.81        2.15      4.61 o 
  -1 -17   3        1.81        0.97      4.79 o 
   0 -17   3      153.75      166.79     10.87 o 
   1 -17   3       56.28       49.55      6.72 o 
   2 -17   3      272.77      297.60     13.38 o 
   3 -17   3       54.84       63.07      9.59 o 
   4 -17   3       82.34       84.81     17.29 o 
  -5 -16   3       19.97       27.94     13.60 o 
  -4 -16   3       72.89       67.27     14.49 o 
  -3 -16   3      107.49      134.97     10.72 o 
  -2 -16   3        5.10       11.16      4.37 o 
  -1 -16   3        3.92       12.77      4.29 o 
   0 -16   3        3.77        8.44      4.11 o 
   1 -16   3      484.95      476.29     21.20 o 
   2 -16   3       67.97       84.67      9.70 o 
   3 -16   3       97.88       81.58      7.11 o 
   4 -16   3       46.49       43.57     10.33 o 
   5 -16   3      187.04      162.50     67.93 o 
  -5 -15   3       39.07       38.37     13.14 o 
  -4 -15   3       12.12       16.50      8.32 o 
  -3 -15   3       32.51       22.34      6.27 o 
  -2 -15   3        3.11        4.62      3.85 o 
  -1 -15   3      334.43      327.87     10.86 o 
   0 -15   3      125.56      124.70      7.74 o 
   1 -15   3      211.12      244.63     11.28 o 
   2 -15   3        7.46        3.45      3.72 o 
   3 -15   3        1.96        6.37      3.98 o 
   4 -15   3      159.91      171.00     13.57 o 
   5 -15   3       14.41       13.97     11.05 o 
  -6 -14   3       87.71       90.82     17.31 o 
  -5 -14   3       52.97       81.53     18.10 o 
  -4 -14   3        0.07       -5.01      5.01 o 
  -3 -14   3        4.62        9.08      4.49 o 
  -2 -14   3       11.48       11.52      3.82 o 
  -1 -14   3      221.36      233.77      7.55 o 
   0 -14   3       72.46       68.38      6.48 o 
   1 -14   3      107.73      113.87      8.26 o 
   2 -14   3       13.20       15.46      3.93 o 
   3 -14   3      840.29      801.73     30.98 o 
   4 -14   3      101.54       78.93     35.15 o 
   5 -14   3       29.08       30.06     11.58 o 
   6 -14   3       15.08       12.73     12.23 o 
  -6 -13   3       36.80       71.23     15.31 o 
  -5 -13   3       12.39       23.92      9.84 o 
  -4 -13   3        1.70       12.05      5.48 o 
  -3 -13   3       76.06       74.73      7.02 o 
  -2 -13   3        7.07       10.59      3.68 o 
  -1 -13   3      487.67      500.18     10.80 o 
   0 -13   3      535.17      586.52     14.11 o 
   1 -13   3      164.51      144.29      7.01 o 
   2 -13   3     1309.68     1372.60     25.79 o 
   3 -13   3       58.66       61.90     11.20 o 
   4 -13   3      228.84      234.31     20.92 o 
   5 -13   3       12.13       12.98      8.94 o 
   6 -13   3       12.33       10.55      9.65 o 
  -6 -12   3        0.03        3.00     10.79 o 
  -5 -12   3       12.31        2.50     12.30 o 
  -4 -12   3       32.64       24.42      6.25 o 
  -3 -12   3        4.94        2.92      3.83 o 
  -2 -12   3      425.96      417.23     11.66 o 
  -1 -12   3      118.22      125.73      5.22 o 
   0 -12   3     1680.21     1772.66     25.10 o 
   1 -12   3      295.15      315.99     10.29 o 
   2 -12   3       32.80       36.16      4.10 o 
   3 -12   3      100.61      114.73     16.26 o 
   4 -12   3      615.92      677.97     46.23 o 
   5 -12   3       93.80      121.83     35.08 o 
   6 -12   3        0.76        0.52      9.00 o 
  -7 -11   3        1.89       -5.71     10.77 o 
  -6 -11   3       20.38        8.89      9.11 o 
  -5 -11   3        2.32        8.15      5.66 o 
  -4 -11   3       14.79        8.93      4.63 o 
  -3 -11   3       14.64        9.44      3.98 o 
  -2 -11   3       35.38       30.73      3.76 o 
  -1 -11   3      135.94      167.45      5.65 o 
   0 -11   3        0.09        5.73      2.04 o 
   1 -11   3        4.13        3.09      2.25 o 
   2 -11   3       91.11      101.72      7.69 o 
   3 -11   3        8.20        9.37      5.56 o 
   4 -11   3      806.46      833.36     36.09 o 
   5 -11   3        2.18        3.71      7.31 o 
   6 -11   3       32.14       27.08     22.28 o 
   7 -11   3        0.00       -5.17     10.65 o 
  -7 -10   3        3.92       -2.10      9.95 o 
  -6 -10   3        0.89       11.68      8.88 o 
  -5 -10   3       51.14       30.17      6.78 o 
  -4 -10   3       59.71       41.70      7.44 o 
  -3 -10   3        0.47        7.06      3.26 o 
  -2 -10   3      179.20      163.54      6.48 o 
  -1 -10   3       56.37       53.20      3.31 o 
   0 -10   3      560.31      589.12     10.51 o 
   1 -10   3      113.86      130.28      5.59 o 
   2 -10   3        1.11        2.18      2.86 o 
   3 -10   3     2870.89     2905.08     84.29 o 
   4 -10   3     1160.37     1152.09     48.77 o 
   5 -10   3       51.38       48.47     19.86 o 
   6 -10   3       21.12        3.78     12.38 o 
   7 -10   3       25.19       31.84     13.25 o 
  -7  -9   3       10.01        3.97      7.99 o 
  -6  -9   3       18.13       11.26      7.75 o 
  -5  -9   3       39.38       35.31      6.06 o 
  -4  -9   3        1.26        1.77      4.37 o 
  -3  -9   3       13.08       10.49      3.11 o 
  -2  -9   3        1.53        3.28      1.96 o 
  -1  -9   3        6.91        5.83      1.51 o 
   0  -9   3       36.74       37.31      2.75 o 
   1  -9   3      885.43      955.11     15.05 o 
   2  -9   3     1110.06     1161.47     20.42 o 
   3  -9   3        1.27        3.28      3.98 o 
   4  -9   3       94.53      121.12     10.45 o 
   5  -9   3       62.72       58.09     10.73 o 
   6  -9   3        6.79        2.76      7.11 o 
   7  -9   3        0.04       -0.51     12.45 o 
  -7  -8   3       18.82       45.65     10.31 o 
  -6  -8   3      122.22      138.84     21.60 o 
  -5  -8   3        6.58        7.82      4.24 o 
  -4  -8   3        9.36        2.17      3.72 o 
  -3  -8   3        1.55        3.76      3.73 o 
  -2  -8   3      390.18      383.72      8.65 o 
  -1  -8   3      198.48      198.59      5.49 o 
   0  -8   3     2042.85     2183.74     26.64 o 
   1  -8   3     1565.02     1685.92     24.71 o 
   2  -8   3       62.55       71.06      4.02 o 
   3  -8   3      102.63      107.91      8.93 o 
   4  -8   3      333.65      317.73     22.26 o 
   5  -8   3      230.31      222.67     27.07 o 
   6  -8   3       14.10       15.10      9.71 o 
   7  -8   3      129.74      181.30     22.49 o 
  -7  -7   3       14.02       10.52      6.56 o 
  -6  -7   3       47.86       47.70     10.69 o 
  -5  -7   3      406.54      371.79     17.76 o 
  -4  -7   3       32.05       26.21      4.93 o 
  -3  -7   3      239.60      229.08      9.65 o 
  -2  -7   3      287.62      355.25      9.17 o 
  -1  -7   3     1094.67     1149.25     14.02 o 
   0  -7   3      692.05      741.33     10.83 o 
   1  -7   3       11.41       15.24      2.09 o 
   2  -7   3        2.62        4.03      1.78 o 
   3  -7   3      228.58      212.71      8.47 o 
   4  -7   3     1667.92     1616.56     91.13 o 
   5  -7   3      903.19      891.67     42.31 o 
   6  -7   3       85.22       81.79     24.65 o 
   7  -7   3      158.24      180.09     17.32 o 
  -7  -6   3       56.80       60.63     14.56 o 
  -6  -6   3       10.09        5.26      5.51 o 
  -5  -6   3       21.47       17.05      7.17 o 
  -4  -6   3       18.78       15.06      3.96 o 
  -3  -6   3        0.36        0.31      2.27 o 
  -2  -6   3       31.90       35.57      3.25 o 
  -1  -6   3        2.20        8.32      1.65 o 
   0  -6   3       63.91       62.13      3.32 o 
   1  -6   3     2036.09     2057.07     26.22 o 
   2  -6   3     1499.28     1563.73     20.82 o 
   3  -6   3      688.52      703.59     14.73 o 
   4  -6   3     1311.93     1245.80     45.58 o 
   5  -6   3        5.34       10.43      5.48 o 
   6  -6   3        6.86        9.13     11.27 o 
   7  -6   3        4.69        6.45      7.32 o 
   8  -6   3      106.85      119.16     16.70 o 
  -7  -5   3        4.64       -3.11     10.40 o 
  -6  -5   3        0.60        7.79      5.57 o 
  -5  -5   3       88.26       90.73      7.31 o 
  -4  -5   3       35.80       42.76      4.64 o 
  -3  -5   3       44.57       47.67      3.91 o 
  -2  -5   3      112.36      119.22      3.70 o 
  -1  -5   3      577.04      594.15      9.06 o 
   0  -5   3     1037.58     1097.62     14.00 o 
   1  -5   3     1639.40     1689.00     21.68 o 
   2  -5   3      125.96      162.57     11.80 o 
   3  -5   3      162.98      163.84      7.30 o 
   4  -5   3        8.80       23.55      5.89 o 
   5  -5   3      115.45      103.82     11.20 o 
   6  -5   3      169.33      195.34     15.65 o 
   7  -5   3       19.84       20.00      8.47 o 
   8  -5   3       32.77       32.19     20.17 o 
  -7  -4   3       43.62       77.71     22.16 o 
  -6  -4   3        5.71        7.34      3.73 o 
  -5  -4   3       96.37      105.05      5.96 o 
  -4  -4   3       12.72       13.61      3.10 o 
  -3  -4   3        1.92        1.98      1.66 o 
  -2  -4   3        6.28        5.70      1.68 o 
  -1  -4   3     6064.38     6253.06     67.52 o 
   0  -4   3        5.58        5.51      1.60 o 
   1  -4   3      595.85      602.49      9.05 o 
   2  -4   3     1006.81      988.29     14.31 o 
   3  -4   3        7.86        1.81      1.99 o 
   4  -4   3      558.68      536.90     20.74 o 
   5  -4   3      887.59      849.43     65.94 o 
   6  -4   3      645.15      624.05     27.01 o 
   7  -4   3      587.79      682.83     29.65 o 
   8  -4   3       54.80       70.68     10.91 o 
  -7  -3   3       36.73       26.84     10.84 o 
  -6  -3   3       65.16       39.44      8.19 o 
  -5  -3   3       45.80       40.88      3.54 o 
  -4  -3   3       15.83       11.40      2.09 o 
  -3  -3   3     1609.07     1628.88     24.43 o 
  -2  -3   3      813.98      837.61     12.49 o 
  -1  -3   3     9617.15     9188.20     93.57 o 
   0  -3   3     2538.57     2478.32     29.58 o 
   1  -3   3     2185.37     2133.87     25.84 o 
   2  -3   3       97.11       80.15      4.86 o 
   3  -3   3        8.38       10.21      2.00 o 
   4  -3   3      383.92      369.56     15.34 o 
   5  -3   3     1422.57     1348.10     36.57 o 
   6  -3   3       38.17       41.51     10.87 o 
   7  -3   3      291.75      311.83     40.14 o 
   8  -3   3        0.27        6.05      7.29 o 
  -7  -2   3      126.56      146.54     38.83 o 
  -6  -2   3      358.19      392.58     16.36 o 
  -5  -2   3        8.63        1.42      3.64 o 
  -4  -2   3       55.69       54.63      3.31 o 
  -3  -2   3     1224.60     1281.01     19.56 o 
  -2  -2   3      908.15      927.50     14.41 o 
  -1  -2   3     1498.41     1460.41     22.70 o 
   0  -2   3     4183.76     3970.20     45.84 o 
   1  -2   3      573.04      541.67      7.76 o 
   2  -2   3      474.38      505.69      9.13 o 
   3  -2   3      332.76      332.19      7.13 o 
   4  -2   3        8.59       10.57      2.32 o 
   5  -2   3        6.59       15.64      5.96 o 
   6  -2   3       80.76       78.00     11.14 o 
   7  -2   3      568.92      646.92     43.84 o 
   8  -2   3        0.48       10.72      6.67 o 
  -7  -1   3        4.16        5.53      8.67 o 
  -6  -1   3       20.88       28.17      6.30 o 
  -5  -1   3       21.61       31.00      5.25 o 
  -4  -1   3      118.46      131.53      8.33 o 
  -3  -1   3      170.42      175.52      4.94 o 
  -2  -1   3      613.04      594.45     11.02 o 
  -1  -1   3      975.57      904.51     15.73 o 
   0  -1   3     5002.29     4645.35     53.08 o 
   1  -1   3       46.81       52.45      1.98 o 
   2  -1   3     2700.11     2592.60     35.75 o 
   3  -1   3      467.90      508.05     10.98 o 
   4  -1   3       19.03       13.70      2.19 o 
   5  -1   3       84.47       97.76      7.63 o 
   6  -1   3        0.01        2.05      3.76 o 
   7  -1   3       10.83        9.11      5.38 o 
   8  -1   3        8.11       -6.21     15.45 o 
  -7   0   3        5.23        2.25      6.79 o 
  -6   0   3       35.64       24.18      6.07 o 
  -5   0   3       19.57       20.61      4.81 o 
  -4   0   3       57.94       70.95      8.40 o 
  -3   0   3       54.48       56.99      4.35 o 
  -2   0   3     7611.97     7273.97    111.27 o 
  -1   0   3      718.91      633.81     11.40 o 
   0   0   3     2212.79     2003.25     24.81 o 
   1   0   3        0.00       -0.94      0.94 o 
   2   0   3      456.30      458.26      7.45 o 
   3   0   3      109.83      116.62      4.23 o 
   4   0   3      839.78      770.21     13.76 o 
   5   0   3      261.02      249.72      6.98 o 
   6   0   3     2320.88     2390.98     58.22 o 
   7   0   3        9.88       13.67      6.98 o 
   8   0   3       58.03       54.71     14.31 o 
  -7   1   3       25.19       29.16     15.66 o 
  -6   1   3       68.53       60.98      9.17 o 
  -5   1   3      113.07       99.34     19.14 o 
  -4   1   3        7.47        6.43      3.76 o 
  -3   1   3      675.45      672.70     13.32 o 
  -2   1   3      135.63      129.06      4.61 o 
  -1   1   3       35.79       39.22      2.53 o 
   0   1   3     1127.11     1004.15     13.09 o 
   1   1   3      258.40      218.07      3.48 o 
   2   1   3      233.37      208.74      4.77 o 
   3   1   3      277.46      293.07      7.12 o 
   4   1   3       14.71       11.96      2.23 o 
   5   1   3      249.37      254.02      8.97 o 
   6   1   3      720.60      709.09     23.36 o 
   7   1   3       16.97       10.74      5.20 o 
   8   1   3        0.42       -0.94      9.79 o 
  -7   2   3      156.59      153.80     27.50 o 
  -6   2   3      408.34      377.43     20.65 o 
  -5   2   3       65.05       62.78      5.16 o 
  -4   2   3        0.02        1.72      1.90 o 
  -3   2   3     1546.58     1585.60     31.01 o 
  -2   2   3     3298.37     3190.88     57.68 o 
  -1   2   3        0.15       -0.93      1.80 o 
   0   2   3      168.51      149.12      3.41 o 
   1   2   3     1131.46     1031.05     11.43 o 
   2   2   3     2087.61     2044.35     30.87 o 
   3   2   3      602.20      590.52     11.54 o 
   4   2   3      107.15      102.70      4.59 o 
   5   2   3        5.26        4.88      2.27 o 
   6   2   3       94.14       87.30     13.82 o 
   7   2   3      367.85      450.64     18.73 o 
   8   2   3        7.81        4.72     14.12 o 
  -8   3   3        7.15       -0.58     16.20 o 
  -7   3   3       57.94       63.54     20.30 o 
  -6   3   3      260.04      250.76     20.77 o 
  -5   3   3      124.96      129.90     17.21 o 
  -4   3   3       68.54       75.35      4.01 o 
  -3   3   3       62.66       65.53      5.51 o 
  -2   3   3      541.44      521.26     12.56 o 
  -1   3   3     8522.21     8149.68    144.63 o 
   0   3   3     2775.93     2634.03     34.72 o 
   1   3   3     3399.49     3116.78     35.88 o 
   2   3   3     1308.37     1263.92     20.28 o 
   3   3   3       41.46       44.37      2.52 o 
   4   3   3      404.72      385.86      9.31 o 
   5   3   3      977.18      996.72     21.28 o 
   6   3   3       13.50        6.35      7.64 o 
   7   3   3      108.53      120.28     10.19 o 
   8   3   3        0.74        5.43     11.52 o 
  -8   4   3        2.64       16.86     18.14 o 
  -7   4   3       43.72       34.50     17.85 o 
  -6   4   3        2.28        4.20      4.26 o 
  -5   4   3      174.20      153.10     13.89 o 
  -4   4   3      342.37      354.55      9.54 o 
  -3   4   3      106.96       85.41      5.20 o 
  -2   4   3      379.58      393.20     10.85 o 
  -1   4   3     8929.75     9040.52    150.38 o 
   0   4   3     2472.60     2343.96     34.17 o 
   1   4   3      302.70      291.78      4.97 o 
   2   4   3      134.99      118.28      7.47 o 
   3   4   3      120.80      113.73      4.20 o 
   4   4   3       48.04       35.08      4.61 o 
   5   4   3      316.00      302.27     13.95 o 
   6   4   3       57.28       40.48      6.63 o 
   7   4   3        5.42       -2.27      5.27 o 
   8   4   3      204.43      269.70     37.30 o 
  -8   5   3       67.60       74.64     25.89 o 
  -7   5   3      140.48      140.40     10.73 o 
  -6   5   3       19.62       30.30      7.18 o 
  -5   5   3      140.09      143.00     12.18 o 
  -4   5   3        7.45        6.73      3.23 o 
  -3   5   3      900.71      934.10     19.08 o 
  -2   5   3       29.12       28.97      3.59 o 
  -1   5   3     3634.72     3679.64     48.33 o 
   0   5   3     2647.06     2650.76     35.83 o 
   1   5   3      319.76      320.26      5.81 o 
   2   5   3      319.71      327.43      6.11 o 
   3   5   3        1.43        0.52      1.64 o 
   4   5   3      514.22      490.97     12.91 o 
   5   5   3     1224.63     1210.33     29.34 o 
   6   5   3      217.90      222.44     12.95 o 
   7   5   3        3.93        7.19      6.04 o 
   8   5   3        0.01        0.85      6.46 o 
  -7   6   3       42.35       47.69      8.29 o 
  -6   6   3        9.92        9.46      5.34 o 
  -5   6   3        0.03        2.32      4.36 o 
  -4   6   3       22.77       21.25      4.50 o 
  -3   6   3       21.77       14.52      2.73 o 
  -2   6   3      129.62      124.19      6.43 o 
  -1   6   3     1374.64     1454.18     22.77 o 
   0   6   3        4.34        7.20      1.72 o 
   1   6   3       80.92       84.79      3.01 o 
   2   6   3     4751.87     4830.80     56.24 o 
   3   6   3      332.58      308.36      8.85 o 
   4   6   3      870.19      825.59     21.61 o 
   5   6   3        6.13        8.79      4.00 o 
   6   6   3        8.44        9.23      6.06 o 
   7   6   3      120.52      127.49     13.16 o 
   8   6   3       17.21        9.75      7.85 o 
  -7   7   3        3.35       20.16      7.31 o 
  -6   7   3       62.84       54.47      9.16 o 
  -5   7   3       15.21       22.60      5.61 o 
  -4   7   3       49.51       51.71      6.89 o 
  -3   7   3       42.41       33.10      4.62 o 
  -2   7   3      478.34      506.99     12.45 o 
  -1   7   3      577.58      603.72     10.85 o 
   0   7   3     3397.13     3505.13     44.56 o 
   1   7   3      493.21      512.59      9.09 o 
   2   7   3       20.13       21.70      2.08 o 
   3   7   3      452.83      473.59     13.11 o 
   4   7   3      196.52      207.23      8.40 o 
   5   7   3       15.81       13.53      4.35 o 
   6   7   3       11.08        3.68      6.06 o 
   7   7   3        1.39       -1.94      6.80 o 
   8   7   3        2.38        5.71      8.72 o 
  -7   8   3        9.42       14.24      8.62 o 
  -6   8   3       14.12       10.73      5.87 o 
  -5   8   3       30.74       28.50      6.77 o 
  -4   8   3      190.04      165.10     11.58 o 
  -3   8   3        7.69        7.87      3.47 o 
  -2   8   3       88.72      110.35      5.77 o 
  -1   8   3      848.90      871.39     14.79 o 
   0   8   3      600.27      597.67     10.53 o 
   1   8   3       76.56       80.87      3.65 o 
   2   8   3        0.50        1.09      1.56 o 
   3   8   3       15.50       13.31      2.99 o 
   4   8   3     1294.82     1298.82     30.94 o 
   5   8   3      601.67      624.34     22.86 o 
   6   8   3       57.71       80.72      9.91 o 
   7   8   3        6.99        8.29      8.35 o 
  -7   9   3        0.03       11.52      8.29 o 
  -6   9   3        3.46       -0.03      6.57 o 
  -5   9   3        3.08        3.47      5.33 o 
  -4   9   3       16.46       15.70      5.62 o 
  -3   9   3      306.42      302.62     17.48 o 
  -2   9   3      107.19      101.91      4.01 o 
  -1   9   3      306.20      320.09      7.82 o 
   0   9   3      538.56      541.16     10.24 o 
   1   9   3       82.09       74.54      4.07 o 
   2   9   3      533.96      550.56     12.38 o 
   3   9   3      373.64      381.47     12.65 o 
   4   9   3      232.91      254.27     21.15 o 
   5   9   3       47.24       47.68      9.97 o 
   6   9   3        3.67        4.27      5.44 o 
   7   9   3        2.13        0.37      7.78 o 
  -7  10   3        2.46        4.38     10.25 o 
  -6  10   3        5.07       16.20      8.39 o 
  -5  10   3        1.47        1.45      5.18 o 
  -4  10   3        9.36       18.39      6.05 o 
  -3  10   3        9.76        6.74      4.47 o 
  -2  10   3      460.69      475.70     11.65 o 
  -1  10   3      574.47      579.69     11.87 o 
   0  10   3      265.54      281.68      7.20 o 
   1  10   3      536.03      579.48     11.00 o 
   2  10   3       49.22       69.94      6.72 o 
   3  10   3      521.98      498.87     15.41 o 
   4  10   3      145.04      157.69     28.68 o 
   5  10   3      217.59      259.59     16.05 o 
   6  10   3        2.57       -1.39      5.97 o 
   7  10   3       54.96       69.15     21.85 o 
  -7  11   3       43.60       55.49     17.75 o 
  -6  11   3       60.26       56.61     12.01 o 
  -5  11   3        7.05        1.93      5.84 o 
  -4  11   3        4.58        0.49      4.69 o 
  -3  11   3        6.51        6.44      3.36 o 
  -2  11   3      126.55      128.63      9.83 o 
  -1  11   3      119.01      134.67      6.58 o 
   0  11   3      860.97      914.35     15.73 o 
   1  11   3        0.79        1.24      1.94 o 
   2  11   3      458.57      460.07     11.47 o 
   3  11   3      100.53       99.88      8.08 o 
   4  11   3      175.31      200.54     17.11 o 
   5  11   3       23.39       17.82      6.43 o 
   6  11   3        5.32        9.50      6.69 o 
   7  11   3       20.59       16.12     10.47 o 
  -6  12   3        0.08       -0.47      7.30 o 
  -5  12   3        4.35        2.04      5.75 o 
  -4  12   3       17.98       17.39      6.75 o 
  -3  12   3       77.51       73.09      6.90 o 
  -2  12   3        0.24       -1.86      4.47 o 
  -1  12   3        6.99       10.53      3.40 o 
   0  12   3       72.04       66.47      6.03 o 
   1  12   3      100.60      101.28      5.52 o 
   2  12   3      445.00      438.62     13.06 o 
   3  12   3        4.61        8.40      4.30 o 
   4  12   3     1386.87     1391.56     41.12 o 
   5  12   3        3.41        0.67      5.40 o 
   6  12   3      183.88      253.31     17.85 o 
   7  12   3        6.21        3.30     10.25 o 
  -6  13   3        0.00        1.44      8.39 o 
  -5  13   3       11.04        8.26      6.21 o 
  -4  13   3        7.49       12.30      6.64 o 
  -3  13   3       34.46       26.25      5.92 o 
  -2  13   3      142.67      137.70      7.98 o 
  -1  13   3      212.95      221.16      9.01 o 
   0  13   3      952.29      979.57     17.50 o 
   1  13   3      190.64      170.13     10.66 o 
   2  13   3        5.63        2.29      3.40 o 
   3  13   3        1.42        2.59      2.96 o 
   4  13   3      151.91      183.11     19.49 o 
   5  13   3       66.43       77.47     12.25 o 
   6  13   3       26.89       30.17      8.96 o 
  -6  14   3        5.88       -4.80      9.05 o 
  -5  14   3        0.21        6.07      7.52 o 
  -4  14   3       58.73       55.92     12.99 o 
  -3  14   3       75.35       82.24      9.01 o 
  -2  14   3        0.74        5.77      3.81 o 
  -1  14   3      886.64      879.39     18.70 o 
   0  14   3       66.16       58.39      6.15 o 
   1  14   3       22.70       16.74      3.37 o 
   2  14   3        2.86        1.43      3.23 o 
   3  14   3      117.25      126.93     10.32 o 
   4  14   3       15.73       13.47      6.56 o 
   5  14   3       77.24       91.49     12.69 o 
   6  14   3        5.49        9.78      8.29 o 
  -5  15   3       10.32       18.42     12.82 o 
  -4  15   3        6.81        8.64      9.44 o 
  -3  15   3      104.65      119.21     10.86 o 
  -2  15   3       46.86       47.65     11.44 o 
  -1  15   3        0.22        0.93      3.32 o 
   0  15   3      596.24      579.48     15.67 o 
   1  15   3      177.04      175.19     11.20 o 
   2  15   3      220.41      238.54     19.36 o 
   3  15   3      317.44      326.00     13.61 o 
   4  15   3       72.78       65.16     10.40 o 
   5  15   3        0.03       14.25      8.01 o 
   6  15   3        2.89        0.72      8.69 o 
  -5  16   3        0.44        8.78     14.37 o 
  -4  16   3        0.09       -2.66      8.71 o 
  -3  16   3       77.07       80.06     15.47 o 
  -2  16   3       14.30       19.31      6.98 o 
  -1  16   3       40.55       36.62      5.33 o 
   0  16   3       17.74       18.22      4.53 o 
   1  16   3      279.66      274.99     10.60 o 
   2  16   3       24.46       15.04      5.67 o 
   3  16   3        1.60        3.79      4.36 o 
   4  16   3       95.72       81.62     12.12 o 
   5  16   3       21.95       10.44      8.33 o 
  -5  17   3        0.72       10.44     19.84 o 
  -4  17   3        2.47       10.43     11.89 o 
  -3  17   3      155.87      182.95     19.60 o 
  -2  17   3      168.43      178.96      9.82 o 
  -1  17   3      145.77      155.19      9.21 o 
   0  17   3       10.40        8.19      4.27 o 
   1  17   3       78.62       64.24      6.19 o 
   2  17   3        0.82        3.14      4.89 o 
   3  17   3       95.09       90.49      9.95 o 
   4  17   3       41.31       39.06     10.55 o 
   5  17   3       56.37       41.84     11.46 o 
  -4  18   3        4.41       17.56     12.04 o 
  -3  18   3       25.15       23.22     12.90 o 
  -2  18   3       35.54       25.98      7.02 o 
  -1  18   3      184.26      168.24     10.06 o 
   0  18   3        0.01        2.47      4.78 o 
   1  18   3       19.20       22.79      6.36 o 
   2  18   3      105.69      117.45     14.16 o 
   3  18   3       66.02       50.45      7.23 o 
   4  18   3        0.08       -2.40      7.29 o 
  -3  19   3       15.62       13.54     18.18 o 
  -2  19   3       62.08       55.22      9.04 o 
  -1  19   3       25.37       22.35     12.01 o 
   0  19   3        2.84        6.06      5.13 o 
   1  19   3       71.35       62.61      8.83 o 
   2  19   3       71.01       55.75      9.72 o 
   3  19   3       11.43        4.73      9.33 o 
   4  19   3        8.89        5.95      9.52 o 
  -2  20   3       66.87       68.05      9.82 o 
  -1  20   3       44.37       40.42      8.31 o 
   0  20   3        1.46       10.44      6.65 o 
   1  20   3       87.04       51.14      8.81 o 
   2  20   3        8.02        3.66      7.13 o 
   3  20   3        1.85        6.27     10.79 o 
  -1  21   3       30.19       24.92     10.15 o 
   0  21   3        0.01       13.67      7.05 o 
   1  21   3       39.30       43.86      8.93 o 
   2  21   3        2.04       13.83      8.70 o 
  -2 -20   4        5.72      -13.46     18.47 o 
  -1 -20   4        0.34        4.48      6.64 o 
   0 -20   4        9.79        7.47      6.64 o 
   1 -20   4        9.59        9.44      7.27 o 
   2 -20   4       47.61       35.66     13.22 o 
  -3 -19   4        0.00       -2.85     14.93 o 
  -2 -19   4        2.63       -0.25      7.57 o 
  -1 -19   4       39.00       52.71      8.65 o 
   0 -19   4       33.02       31.76     10.08 o 
   1 -19   4       19.03       14.50      8.99 o 
   2 -19   4        1.03        8.21      8.32 o 
   3 -19   4      116.89       96.51     13.38 o 
  -4 -18   4       58.22      104.17     31.07 o 
  -3 -18   4       19.81       10.24     13.69 o 
  -2 -18   4        0.11        5.54      5.97 o 
  -1 -18   4        0.46       -1.30      5.31 o 
   0 -18   4       15.32       10.39      4.89 o 
   1 -18   4       31.76       18.30      6.74 o 
   2 -18   4       47.20       43.16     13.34 o 
   3 -18   4       53.99       32.02      9.78 o 
   4 -18   4       36.19       26.76     23.07 o 
  -4 -17   4       36.43       48.49     14.73 o 
  -3 -17   4       13.81       25.98     10.47 o 
  -2 -17   4        0.03        3.45      4.60 o 
  -1 -17   4        0.27        6.63      4.56 o 
   0 -17   4       62.03       59.96      6.40 o 
   1 -17   4       31.66       32.92      6.32 o 
   2 -17   4        0.33        3.73      7.51 o 
   3 -17   4       12.24       11.35      7.66 o 
   4 -17   4       20.04        7.93     11.73 o 
  -5 -16   4       80.46       87.56     19.05 o 
  -4 -16   4       68.50       95.24     21.91 o 
  -3 -16   4        9.62       11.20      7.06 o 
  -2 -16   4       36.84       47.83      5.91 o 
  -1 -16   4       40.11       41.28      8.74 o 
   0 -16   4       14.34       12.29      4.58 o 
   1 -16   4      126.05      135.69     15.05 o 
   2 -16   4        5.90        6.45      4.61 o 
   3 -16   4      106.70      104.08      9.48 o 
   4 -16   4       99.60       74.46     15.22 o 
   5 -16   4       86.36       75.85     16.91 o 
  -5 -15   4       28.18       18.78     11.22 o 
  -4 -15   4        7.79       10.45      7.90 o 
  -3 -15   4       52.61       35.85      6.46 o 
  -2 -15   4      104.11       93.35      7.35 o 
  -1 -15   4       48.40       46.38      5.32 o 
   0 -15   4       60.45       62.88      5.91 o 
   1 -15   4        4.71        5.85      4.28 o 
   2 -15   4      109.81      112.76      7.20 o 
   3 -15   4       90.62       86.97     10.82 o 
   4 -15   4        7.37        9.06      6.97 o 
   5 -15   4       12.23       15.38     11.27 o 
  -6 -14   4       37.51       16.69     21.04 o 
  -5 -14   4       11.11        5.46      9.65 o 
  -4 -14   4      189.24      220.94     28.62 o 
  -3 -14   4        3.83        1.02      4.32 o 
  -2 -14   4        2.02        4.10      4.36 o 
  -1 -14   4       36.34       32.04      4.59 o 
   0 -14   4       11.25       10.87      3.49 o 
   1 -14   4      148.23      148.04      8.95 o 
   2 -14   4       61.61       57.78      5.44 o 
   3 -14   4       36.96       34.91      6.26 o 
   4 -14   4        7.88       -1.09      8.28 o 
   5 -14   4      367.44      418.32     29.94 o 
   6 -14   4       17.24       17.25     13.24 o 
  -6 -13   4       14.26       11.38     10.09 o 
  -5 -13   4        8.94       16.40      7.89 o 
  -4 -13   4        4.84        9.04      6.50 o 
  -3 -13   4       27.67       26.91      5.64 o 
  -2 -13   4       82.21       81.34      6.10 o 
  -1 -13   4        0.21        3.70      2.47 o 
   0 -13   4       24.16       20.23      3.40 o 
   1 -13   4       87.27       92.18     10.72 o 
   2 -13   4      100.49      113.03      8.13 o 
   3 -13   4       24.26       41.64      6.79 o 
   4 -13   4       80.16       61.54     13.56 o 
   5 -13   4       25.50       24.70     10.76 o 
   6 -13   4        5.12        3.08      9.43 o 
  -6 -12   4        0.60        9.78      8.90 o 
  -5 -12   4       18.71       15.71      6.26 o 
  -4 -12   4       47.69       40.87     11.25 o 
  -3 -12   4        0.50       -0.02      3.86 o 
  -2 -12   4        1.61        1.40      3.30 o 
  -1 -12   4        0.02        2.05      2.17 o 
   0 -12   4       16.17       12.94      3.19 o 
   1 -12   4      551.39      606.16     14.05 o 
   2 -12   4       47.69       51.21      5.78 o 
   3 -12   4      170.06      159.69     13.56 o 
   4 -12   4      419.51      368.19     64.33 o 
   5 -12   4      111.13       93.15     23.78 o 
   6 -12   4       64.40       51.37     13.13 o 
  -6 -11   4       80.85       85.60     14.81 o 
  -5 -11   4        5.36       11.22      6.27 o 
  -4 -11   4        3.89        3.16      5.08 o 
  -3 -11   4        3.09        8.14      3.86 o 
  -2 -11   4      109.24      115.95      7.18 o 
  -1 -11   4       18.16       17.75      2.58 o 
   0 -11   4        0.16        6.84      2.21 o 
   1 -11   4        5.76        7.64      2.83 o 
   2 -11   4        0.45        3.07      3.21 o 
   3 -11   4        1.40        7.58      3.75 o 
   4 -11   4       80.72       79.91     13.06 o 
   5 -11   4       45.95       30.90      9.66 o 
   6 -11   4        8.83       13.19      9.54 o 
   7 -11   4       52.85       59.93     39.23 o 
  -7 -10   4       60.44       52.69     13.22 o 
  -6 -10   4       28.59       14.24      8.46 o 
  -5 -10   4       30.83        9.60      5.82 o 
  -4 -10   4      131.29      122.82     11.14 o 
  -3 -10   4        0.01       -0.71      2.84 o 
  -2 -10   4       26.56       26.92      4.47 o 
  -1 -10   4        3.72        3.82      1.89 o 
   0 -10   4        0.64        3.78      1.93 o 
   1 -10   4       49.15       43.78      4.07 o 
   2 -10   4      205.26      234.52     11.34 o 
   3 -10   4        8.02        9.93      3.48 o 
   4 -10   4       71.34       82.28     14.27 o 
   5 -10   4       69.88       48.55     10.97 o 
   6 -10   4       28.83       25.46      8.98 o 
   7 -10   4       28.28       35.71     12.69 o 
  -7  -9   4        0.01       -0.09      8.15 o 
  -6  -9   4        3.74        9.37      8.05 o 
  -5  -9   4        0.34        3.49      6.46 o 
  -4  -9   4       29.34       14.02      5.14 o 
  -3  -9   4       38.29       32.58      7.81 o 
  -2  -9   4        1.71        4.35      1.96 o 
  -1  -9   4      124.41      135.60      4.48 o 
   0  -9   4       39.83       41.58      3.19 o 
   1  -9   4      675.96      772.22     12.08 o 
   2  -9   4        0.04        9.32      2.69 o 
   3  -9   4      178.78      208.16      8.30 o 
   4  -9   4       85.87       80.77     11.77 o 
   5  -9   4       34.00       28.75      8.48 o 
   6  -9   4       83.93       85.62     13.89 o 
   7  -9   4      126.56      107.46     16.80 o 
  -7  -8   4       39.91       31.20      9.63 o 
  -6  -8   4       26.10       10.00      7.02 o 
  -5  -8   4        5.02        0.10      5.41 o 
  -4  -8   4      238.43      260.86     14.02 o 
  -3  -8   4       62.88       66.66      6.50 o 
  -2  -8   4       45.04       39.14      3.59 o 
  -1  -8   4       17.46       18.30      1.61 o 
   0  -8   4      292.26      295.04      6.21 o 
   1  -8   4        5.39        7.60      2.06 o 
   2  -8   4       68.01       84.35      4.56 o 
   3  -8   4      119.31      123.92     16.35 o 
   4  -8   4      168.47      168.91     31.98 o 
   5  -8   4      158.08      128.09     16.61 o 
   6  -8   4       37.35       51.36     12.24 o 
   7  -8   4        2.30        9.61      9.47 o 
  -7  -7   4        4.40       13.35      7.21 o 
  -6  -7   4        2.64        7.07      6.23 o 
  -5  -7   4        2.39       11.05      6.40 o 
  -4  -7   4      292.12      269.46     13.16 o 
  -3  -7   4      157.52      142.44      9.99 o 
  -2  -7   4        7.83       10.09      2.89 o 
  -1  -7   4       60.02       57.71      2.17 o 
   0  -7   4        0.01        3.43      1.55 o 
   1  -7   4       91.86      112.96      6.96 o 
   2  -7   4       41.99       59.58      4.53 o 
   3  -7   4      105.57      107.42      8.24 o 
   4  -7   4       45.72       65.21      9.49 o 
   5  -7   4       51.02       39.37      8.60 o 
   6  -7   4       52.72       45.66     10.45 o 
   7  -7   4        2.68       -0.14      8.05 o 
  -7  -6   4       67.24       64.51     11.95 o 
  -6  -6   4       40.96       36.79      7.76 o 
  -5  -6   4        3.01        3.14      4.09 o 
  -4  -6   4      298.50      267.43     10.75 o 
  -3  -6   4       78.88       77.05      5.16 o 
  -2  -6   4       18.96       31.08      2.51 o 
  -1  -6   4       33.76       54.36      5.06 o 
   0  -6   4      215.59      227.59      4.92 o 
   1  -6   4      132.43      133.16      4.24 o 
   2  -6   4       53.73       64.43      5.37 o 
   3  -6   4        9.29        7.66      2.89 o 
   4  -6   4       55.83       61.13     11.31 o 
   5  -6   4      985.66      896.58     34.97 o 
   6  -6   4      114.09      142.94     14.35 o 
   7  -6   4       70.55       64.34     16.40 o 
  -7  -5   4       18.75       23.20     15.86 o 
  -6  -5   4        5.08        7.87      4.69 o 
  -5  -5   4      221.18      224.69     10.87 o 
  -4  -5   4      139.43      138.54      6.39 o 
  -3  -5   4       29.08       25.49      3.07 o 
  -2  -5   4       64.30       66.00      2.93 o 
  -1  -5   4     2093.72     2126.87     26.36 o 
   0  -5   4     2477.02     2597.23     30.03 o 
   1  -5   4      573.08      602.34      9.60 o 
   2  -5   4        4.13        7.20      1.71 o 
   3  -5   4        4.58        1.39      2.24 o 
   4  -5   4      403.61      420.23     16.05 o 
   5  -5   4       26.87       22.51      6.45 o 
   6  -5   4      167.42      182.10     15.49 o 
   7  -5   4       15.82        8.97      7.39 o 
   8  -5   4       49.26       58.20     13.66 o 
  -7  -4   4      309.31      346.93     26.81 o 
  -6  -4   4       11.20       25.68      5.60 o 
  -5  -4   4      137.43      136.57      8.72 o 
  -4  -4   4        0.00        0.95      1.95 o 
  -3  -4   4        0.52        3.35      1.95 o 
  -2  -4   4       19.83       29.62      2.61 o 
  -1  -4   4      796.99      832.97     14.68 o 
   0  -4   4      827.57      793.90     11.36 o 
   1  -4   4        0.09        6.53      1.89 o 
   2  -4   4      722.96      780.21     11.99 o 
   3  -4   4        9.02       10.06      2.29 o 
   4  -4   4       30.33       29.37      3.50 o 
   5  -4   4      319.54      298.47     17.34 o 
   6  -4   4       29.71       17.62      7.35 o 
   7  -4   4       12.69        7.23      8.53 o 
   8  -4   4       15.65       24.40      9.12 o 
  -7  -3   4       70.32       37.73     20.54 o 
  -6  -3   4       69.78       87.50     14.26 o 
  -5  -3   4      297.77      279.05      9.42 o 
  -4  -3   4       34.62       28.54      2.65 o 
  -3  -3   4        9.31        5.57      1.78 o 
  -2  -3   4      220.49      186.38      4.97 o 
  -1  -3   4      161.80      158.94      3.28 o 
   0  -3   4       17.95       14.83      1.45 o 
   1  -3   4      392.33      358.52      6.18 o 
   2  -3   4       40.92       45.83      2.35 o 
   3  -3   4      701.69      781.63     13.73 o 
   4  -3   4       23.68       29.28      3.28 o 
   5  -3   4        0.69        6.00      4.07 o 
   6  -3   4       40.38       47.09      7.43 o 
   7  -3   4       41.02       26.02      7.82 o 
   8  -3   4       33.30       46.28     13.61 o 
  -7  -2   4        7.90        0.84      8.75 o 
  -6  -2   4        9.95        9.30      5.83 o 
  -5  -2   4       24.13       24.37      3.43 o 
  -4  -2   4        0.02        2.04      1.86 o 
  -3  -2   4       29.79       32.48      2.82 o 
  -2  -2   4       18.89       23.00      3.25 o 
  -1  -2   4      420.32      395.86      5.52 o 
   0  -2   4        4.94        4.99      1.71 o 
   1  -2   4       19.58       19.98      1.68 o 
   2  -2   4      112.22      107.75      3.61 o 
   3  -2   4      624.76      694.50     12.30 o 
   4  -2   4       87.40       75.13      6.47 o 
   5  -2   4     2229.96     2053.53     51.02 o 
   6  -2   4       55.54       39.54      6.86 o 
   7  -2   4      455.78      440.35     19.81 o 
   8  -2   4       28.21       47.56      9.64 o 
  -7  -1   4        2.25       -4.65      8.14 o 
  -6  -1   4       53.83       51.21      7.56 o 
  -5  -1   4        5.05        3.84      3.81 o 
  -4  -1   4      191.07      191.40     11.28 o 
  -3  -1   4        0.86        2.56      1.42 o 
  -2  -1   4      331.67      303.82      7.13 o 
  -1  -1   4      249.44      264.96      6.55 o 
   0  -1   4     9005.83     8477.72    101.22 o 
   1  -1   4      254.15      235.30      4.20 o 
   2  -1   4        9.31       18.83      3.97 o 
   3  -1   4      182.01      180.79      4.54 o 
   4  -1   4      579.54      528.01     11.10 o 
   5  -1   4      240.77      227.23     12.18 o 
   6  -1   4      217.10      207.73     18.72 o 
   7  -1   4       28.56       24.23      6.54 o 
   8  -1   4        0.04        3.49      7.09 o 
  -7   0   4      135.39      138.57     24.25 o 
  -6   0   4      115.37      112.44     11.76 o 
  -5   0   4       28.37       21.77      5.15 o 
  -4   0   4      226.18      219.47      7.82 o 
  -3   0   4      251.55      268.30      7.05 o 
  -2   0   4      574.79      511.54      9.40 o 
  -1   0   4      173.77      167.64      5.49 o 
   0   0   4     1405.31     1251.91     20.30 o 
   1   0   4       94.05      104.67      4.02 o 
   2   0   4       17.62       24.78      2.67 o 
   3   0   4       75.06       95.87      3.70 o 
   4   0   4      195.71      200.73      5.87 o 
   5   0   4       42.27       41.56      6.09 o 
   6   0   4        3.68        5.05      4.34 o 
   7   0   4       30.08       24.04      6.11 o 
   8   0   4        0.07       -0.81      5.92 o 
  -7   1   4       37.75       25.61      8.48 o 
  -6   1   4       34.48       38.11     10.68 o 
  -5   1   4        0.03        8.29      6.05 o 
  -4   1   4      149.62      163.54      8.19 o 
  -3   1   4      335.41      319.63      7.56 o 
  -2   1   4        3.00        0.63      1.66 o 
  -1   1   4        9.76        5.64      2.10 o 
   0   1   4      805.87      752.53     10.86 o 
   1   1   4     1018.95      913.19     11.72 o 
   2   1   4       83.06       84.62      3.13 o 
   3   1   4      432.53      478.58      9.10 o 
   4   1   4      279.60      271.65      7.60 o 
   5   1   4       33.18       28.33      5.33 o 
   6   1   4      353.59      333.05     15.56 o 
   7   1   4       93.41       88.05      9.06 o 
   8   1   4        3.36        9.53      6.14 o 
  -7   2   4       16.23       11.97      8.02 o 
  -6   2   4      259.51      307.99     19.50 o 
  -5   2   4        7.49        3.20      1.83 o 
  -4   2   4      332.82      340.23      9.71 o 
  -3   2   4       83.16       85.49      4.50 o 
  -2   2   4        2.29        2.58      1.87 o 
  -1   2   4      368.34      357.95      9.02 o 
   0   2   4      707.09      739.55     15.48 o 
   1   2   4      272.92      257.09      5.25 o 
   2   2   4      548.02      556.95      9.26 o 
   3   2   4       21.15       24.77      2.28 o 
   4   2   4       31.13       28.77      3.11 o 
   5   2   4     1624.02     1544.95     40.15 o 
   6   2   4       25.42       29.20      5.78 o 
   7   2   4      155.49      170.10     12.07 o 
   8   2   4        7.88        9.94      6.83 o 
  -8   3   4        5.12       13.75     15.49 o 
  -7   3   4        0.34       -0.19      8.68 o 
  -6   3   4       82.28       81.99      9.81 o 
  -5   3   4        7.77       10.45      3.00 o 
  -4   3   4      385.90      388.75     11.22 o 
  -3   3   4       38.46       45.44      3.80 o 
  -2   3   4      283.33      254.94     10.01 o 
  -1   3   4      335.35      359.64      6.60 o 
   0   3   4     6615.68     6168.10     74.10 o 
   1   3   4        0.35       -0.95      0.96 o 
   2   3   4        3.18        3.14      1.35 o 
   3   3   4      613.31      590.89     10.96 o 
   4   3   4      687.92      612.01     13.03 o 
   5   3   4      891.10      864.73     24.20 o 
   6   3   4       94.40       70.72      8.02 o 
   7   3   4       31.80       50.01      7.95 o 
   8   3   4        0.25        5.31      6.97 o 
  -8   4   4       40.25       65.90     22.86 o 
  -7   4   4       75.75       70.87     20.30 o 
  -6   4   4      174.11      172.60     10.11 o 
  -5   4   4        3.79        8.92      3.16 o 
  -4   4   4        2.85        3.61      2.89 o 
  -3   4   4      139.26      124.73      8.93 o 
  -2   4   4       49.64       49.71      4.14 o 
  -1   4   4        3.85        4.63      1.78 o 
   0   4   4       15.15       16.06      1.76 o 
   1   4   4      154.00      135.27      3.46 o 
   2   4   4        4.12        5.18      1.23 o 
   3   4   4       66.99       96.76      4.71 o 
   4   4   4      234.54      229.05     11.52 o 
   5   4   4      812.06      825.08     22.17 o 
   6   4   4      256.76      270.18     15.21 o 
   7   4   4       44.17       43.85      7.80 o 
   8   4   4       61.18       72.50     10.44 o 
  -7   5   4        0.18        2.66      4.71 o 
  -6   5   4       16.78       18.04      5.68 o 
  -5   5   4       54.78       36.98      6.01 o 
  -4   5   4       37.80       36.71      3.95 o 
  -3   5   4       82.80       77.71      5.60 o 
  -2   5   4      151.61      137.84      7.52 o 
  -1   5   4      563.72      584.46     10.61 o 
   0   5   4       61.15       65.41      3.25 o 
   1   5   4      382.42      331.44      6.93 o 
   2   5   4        2.18        6.39      1.42 o 
   3   5   4      337.72      379.55      7.99 o 
   4   5   4      235.92      225.45     10.84 o 
   5   5   4      116.65      122.34      8.34 o 
   6   5   4       71.25       90.20     11.68 o 
   7   5   4       13.76        1.63      6.30 o 
   8   5   4        5.52       19.03      8.63 o 
  -7   6   4        9.38        6.73      6.72 o 
  -6   6   4      293.17      313.82     15.71 o 
  -5   6   4      103.07       72.29      8.08 o 
  -4   6   4        0.09        0.80      3.76 o 
  -3   6   4      294.70      261.83      9.95 o 
  -2   6   4      239.49      219.95     11.36 o 
  -1   6   4       24.89       36.03     10.25 o 
   0   6   4     1900.69     1909.44     27.14 o 
   1   6   4      193.34      183.27      4.90 o 
   2   6   4      161.85      175.76      4.36 o 
   3   6   4        4.58        2.45      1.93 o 
   4   6   4      945.66      946.74     20.59 o 
   5   6   4      936.22      962.32     25.40 o 
   6   6   4       35.83       36.20     18.16 o 
   7   6   4       13.86       16.88      9.71 o 
   8   6   4       40.33       27.96     10.07 o 
  -7   7   4      138.12      174.78     14.18 o 
  -6   7   4        9.13       11.48      5.93 o 
  -5   7   4        9.41        3.33      4.27 o 
  -4   7   4      650.51      595.77     21.00 o 
  -3   7   4       60.25       54.45      6.51 o 
  -2   7   4      186.49      169.08      6.10 o 
  -1   7   4     1479.81     1496.32     23.98 o 
   0   7   4      386.77      377.90      7.94 o 
   1   7   4       44.74       42.36      2.82 o 
   2   7   4      226.31      235.17      6.00 o 
   3   7   4        6.45        2.66      2.29 o 
   4   7   4      226.59      226.13     10.54 o 
   5   7   4      509.79      496.07     16.98 o 
   6   7   4       59.45       60.51     10.39 o 
   7   7   4        9.03        8.92     14.48 o 
   8   7   4       50.83       41.85     27.36 o 
  -7   8   4       47.02       57.86     11.74 o 
  -6   8   4        7.56        2.49      5.41 o 
  -5   8   4        4.26        4.12      5.06 o 
  -4   8   4       96.24      107.47      9.60 o 
  -3   8   4      152.82      153.32     10.45 o 
  -2   8   4       84.41       88.95      4.67 o 
  -1   8   4        0.41        1.29      1.92 o 
   0   8   4      105.04      122.94      4.69 o 
   1   8   4     1395.42     1436.83     20.71 o 
   2   8   4      204.25      200.51      5.22 o 
   3   8   4       15.93       16.47      3.17 o 
   4   8   4      295.68      312.43     12.71 o 
   5   8   4       33.49       24.96      6.00 o 
   6   8   4      175.92      185.82     16.42 o 
   7   8   4       32.69        5.62     12.80 o 
  -7   9   4      113.70      157.21     28.02 o 
  -6   9   4        1.80       13.81      6.98 o 
  -5   9   4       22.57        7.91      5.88 o 
  -4   9   4      235.24      207.63     13.28 o 
  -3   9   4        1.00        3.65      4.07 o 
  -2   9   4       97.89      101.77      4.96 o 
  -1   9   4       89.61       90.24      4.40 o 
   0   9   4      323.62      346.64     10.60 o 
   1   9   4      186.82      186.92      5.61 o 
   2   9   4      181.93      184.08      7.46 o 
   3   9   4      383.24      378.18     12.62 o 
   4   9   4       86.46       77.34      7.35 o 
   5   9   4       32.33       34.10      7.06 o 
   6   9   4       16.06       13.21      7.23 o 
   7   9   4        6.80       22.97     10.15 o 
  -7  10   4       31.49       12.55     11.29 o 
  -6  10   4        0.04       11.49      7.04 o 
  -5  10   4       27.27       26.25     10.02 o 
  -4  10   4        1.03        2.33      4.42 o 
  -3  10   4      232.22      222.01     13.42 o 
  -2  10   4       23.30       17.07      3.37 o 
  -1  10   4        1.00       -0.72      2.30 o 
   0  10   4       35.85       44.49      3.42 o 
   1  10   4        5.39        5.79      2.82 o 
   2  10   4      565.76      561.48     14.12 o 
   3  10   4      718.49      724.82     19.75 o 
   4  10   4      258.83      262.77     15.56 o 
   5  10   4       42.79       24.34      6.50 o 
   6  10   4        0.84        2.51     10.15 o 
   7  10   4      210.66      210.97     25.49 o 
  -7  11   4        0.01        0.07     11.54 o 
  -6  11   4       34.71       42.65     10.91 o 
  -5  11   4        4.50        5.20      5.69 o 
  -4  11   4       70.74       53.93      8.68 o 
  -3  11   4       66.95       63.59     13.25 o 
  -2  11   4      853.80      821.15     22.05 o 
  -1  11   4        0.01        4.64      2.86 o 
   0  11   4      203.99      208.13      6.57 o 
   1  11   4        4.53        8.68      2.37 o 
   2  11   4      307.86      324.42     10.66 o 
   3  11   4       55.02       53.44      7.44 o 
   4  11   4      119.10      120.08     11.52 o 
   5  11   4      108.91      114.58     12.17 o 
   6  11   4        1.26       13.06     11.81 o 
   7  11   4       23.91       22.05     10.87 o 
  -6  12   4       24.46       23.49      9.58 o 
  -5  12   4        0.02        5.62      5.92 o 
  -4  12   4       99.48       84.01     19.51 o 
  -3  12   4       30.71       32.36      5.89 o 
  -2  12   4      617.09      623.28     18.13 o 
  -1  12   4      303.76      288.30      9.79 o 
   0  12   4      573.67      606.15     14.50 o 
   1  12   4      212.83      210.44      8.49 o 
   2  12   4       17.65       14.63      3.89 o 
   3  12   4      218.27      231.00      8.78 o 
   4  12   4       62.33       62.80     10.53 o 
   5  12   4        2.52        1.21      5.49 o 
   6  12   4       21.38       27.85      9.07 o 
   7  12   4       18.34       15.71     13.11 o 
  -6  13   4       23.93       21.41     13.21 o 
  -5  13   4        3.93       10.02      8.57 o 
  -4  13   4        1.21       -0.80      7.01 o 
  -3  13   4       38.22       22.25      7.01 o 
  -2  13   4       12.77       12.72      4.09 o 
  -1  13   4       75.67       79.46      5.73 o 
   0  13   4       43.64       41.29      4.38 o 
   1  13   4       59.25       64.51      4.89 o 
   2  13   4      670.71      642.34     16.97 o 
   3  13   4       68.39       68.52      6.50 o 
   4  13   4       13.29        7.31      6.15 o 
   5  13   4       23.33       33.22      8.91 o 
   6  13   4       55.06       65.68     12.42 o 
  -6  14   4        5.62        5.30     14.08 o 
  -5  14   4        0.00        5.27      8.74 o 
  -4  14   4       59.70       71.11     13.10 o 
  -3  14   4        0.20        0.67      4.90 o 
  -2  14   4        9.74       12.07      4.32 o 
  -1  14   4       33.54       29.41      4.41 o 
   0  14   4       20.91       14.28      4.24 o 
   1  14   4      174.70      172.37      7.62 o 
   2  14   4       78.34       66.71      6.52 o 
   3  14   4      780.39      771.13     21.60 o 
   4  14   4       33.97       25.49      7.80 o 
   5  14   4        6.94        2.14      6.56 o 
   6  14   4       13.64        6.99      8.15 o 
  -5  15   4       59.25       64.17     13.90 o 
  -4  15   4      109.40      109.56     16.24 o 
  -3  15   4       29.38       23.98      7.05 o 
  -2  15   4       42.02       41.24      5.66 o 
  -1  15   4      122.72      110.46      7.37 o 
   0  15   4       31.60       22.60      4.46 o 
   1  15   4        4.62       14.73      3.76 o 
   2  15   4      271.58      291.18     17.61 o 
   3  15   4       55.87       55.23      9.88 o 
   4  15   4        7.18        9.90      7.02 o 
   5  15   4       72.93       74.99     12.07 o 
   6  15   4        1.17       -4.76      8.52 o 
  -5  16   4        8.88       23.59     12.83 o 
  -4  16   4        0.34        0.99      9.36 o 
  -3  16   4       58.28       45.93      8.59 o 
  -2  16   4       24.82       28.35      5.46 o 
  -1  16   4        0.71        3.23      3.81 o 
   0  16   4      215.21      230.44     20.62 o 
   1  16   4      120.02       94.62      9.43 o 
   2  16   4       53.91       35.59      6.04 o 
   3  16   4      246.40      241.10     20.02 o 
   4  16   4        7.53       14.45      9.05 o 
   5  16   4        5.38       -0.92      7.62 o 
  -4  17   4        3.10        2.25     10.49 o 
  -3  17   4       26.37       18.42      8.48 o 
  -2  17   4       38.85       34.67      5.63 o 
  -1  17   4        1.44       10.45      4.40 o 
   0  17   4       34.33       35.80      5.37 o 
   1  17   4        1.37        4.38      4.44 o 
   2  17   4      218.64      228.07     13.23 o 
   3  17   4       48.49       25.73      6.25 o 
   4  17   4       26.80       24.11      9.57 o 
   5  17   4       98.36      102.03     14.59 o 
  -4  18   4        0.00        2.50     12.69 o 
  -3  18   4        0.03        6.05     11.36 o 
  -2  18   4        1.71        5.67      6.05 o 
  -1  18   4       41.33       38.11      6.35 o 
   0  18   4       19.75       13.89      4.95 o 
   1  18   4        8.19       -1.74      5.87 o 
   2  18   4       40.33       27.75     13.85 o 
   3  18   4      118.40       84.33     13.65 o 
   4  18   4       10.71        6.56      8.59 o 
  -3  19   4       38.17       27.88     10.67 o 
  -2  19   4       16.59        9.34      6.55 o 
  -1  19   4       13.92       13.04      6.00 o 
   0  19   4      172.46      178.09     11.44 o 
   1  19   4        0.56        3.16      5.29 o 
   2  19   4       16.84       12.33      7.08 o 
   3  19   4       17.15       25.07      7.04 o 
   4  19   4        0.20       12.36      9.99 o 
  -2  20   4        0.65        5.76      6.48 o 
  -1  20   4      223.74      276.29     15.73 o 
   0  20   4       66.40       62.54      9.31 o 
   1  20   4        0.07        4.80      6.86 o 
   2  20   4       29.89       31.42     14.10 o 
   3  20   4       24.16       31.59     14.15 o 
  -1  21   4        4.34        7.06      7.04 o 
   0  21   4       76.29       89.51     11.18 o 
   1  21   4       72.78       58.65      9.63 o 
   2  21   4       46.84       52.96     14.48 o 
  -1 -20   5        5.70        3.32      8.78 o 
   0 -20   5       12.38       12.47      6.94 o 
   1 -20   5       21.71       28.60      8.24 o 
  -2 -19   5       16.43       24.64      9.71 o 
  -1 -19   5       13.05       21.57      7.20 o 
   0 -19   5       14.34        7.12      6.34 o 
   1 -19   5       54.04       43.45      8.48 o 
   2 -19   5        0.32        3.75     10.44 o 
  -3 -18   5       41.83       41.43     16.78 o 
  -2 -18   5        2.05       15.02      8.49 o 
  -1 -18   5       20.11       16.48      6.14 o 
   0 -18   5        1.22       11.45      6.14 o 
   1 -18   5        9.73       13.75      6.46 o 
   2 -18   5        5.29        3.44      8.20 o 
   3 -18   5       44.72       45.07     10.48 o 
  -4 -17   5      201.39      221.18     20.69 o 
  -3 -17   5       14.63       19.58     10.37 o 
  -2 -17   5        0.32        8.11      6.01 o 
  -1 -17   5        0.72        5.83      4.54 o 
   0 -17   5      150.50      167.70      9.99 o 
   1 -17   5       23.91       20.37      5.67 o 
   2 -17   5       49.39       62.15      9.44 o 
   3 -17   5       13.96       10.98      8.37 o 
   4 -17   5       93.91       61.76     22.45 o 
  -4 -16   5        0.13        3.03      9.10 o 
  -3 -16   5       30.78       20.32      7.98 o 
  -2 -16   5        0.05        2.10      4.33 o 
  -1 -16   5       49.08       46.94      6.14 o 
   0 -16   5       19.79       18.70      4.74 o 
   1 -16   5        6.63        8.97      5.12 o 
   2 -16   5       36.82       27.66      6.31 o 
   3 -16   5       27.94       31.14     12.41 o 
   4 -16   5       14.05        2.45     10.53 o 
   5 -16   5       22.34       20.59     13.91 o 
  -5 -15   5       86.62      120.39     15.28 o 
  -4 -15   5       13.83       10.61      8.21 o 
  -3 -15   5       71.53       78.28     11.18 o 
  -2 -15   5       19.72       14.45      4.55 o 
  -1 -15   5       85.99       80.96      6.73 o 
   0 -15   5      226.94      240.55      9.94 o 
   1 -15   5       30.16       36.89      8.69 o 
   2 -15   5       95.17       91.33      7.85 o 
   3 -15   5       27.19       21.82      5.36 o 
   4 -15   5        4.92        8.69      9.67 o 
   5 -15   5       60.18       77.64     16.08 o 
  -5 -14   5        0.00        9.55      7.63 o 
  -4 -14   5        1.85        1.81      7.21 o 
  -3 -14   5      103.54      103.15     13.64 o 
  -2 -14   5      153.19      139.07     10.29 o 
  -1 -14   5       24.52       22.66      4.26 o 
   0 -14   5       88.32       97.27      7.89 o 
   1 -14   5       52.21       61.75      6.64 o 
   2 -14   5       53.97       42.43      5.08 o 
   3 -14   5        4.48        3.13      4.12 o 
   4 -14   5      129.16      112.12     16.98 o 
   5 -14   5       46.94       49.10     14.22 o 
  -6 -13   5       47.06       48.71     14.83 o 
  -5 -13   5       73.37       61.92     11.03 o 
  -4 -13   5       54.27       42.11     11.30 o 
  -3 -13   5        2.92        6.12      5.47 o 
  -2 -13   5       98.63      107.65      7.04 o 
  -1 -13   5      305.94      315.31      9.89 o 
   0 -13   5       36.73       32.70      4.01 o 
   1 -13   5        1.97        4.66      3.49 o 
   2 -13   5      139.31      146.81      7.48 o 
   3 -13   5        4.60       11.11      6.48 o 
   4 -13   5        0.79        3.09      8.84 o 
   5 -13   5        2.44       -2.78      9.04 o 
   6 -13   5       34.66       70.67     17.58 o 
  -6 -12   5       34.25       53.13     13.88 o 
  -5 -12   5        4.22        7.30      6.49 o 
  -4 -12   5       41.48       26.85      9.79 o 
  -3 -12   5        8.38       10.85      4.44 o 
  -2 -12   5      150.46      149.69      7.27 o 
  -1 -12   5      366.87      373.21      8.81 o 
   0 -12   5        5.46        7.50      3.16 o 
   1 -12   5       77.65       72.80      6.35 o 
   2 -12   5       42.26       38.41      4.36 o 
   3 -12   5        0.22        4.57      4.37 o 
   4 -12   5      118.24      106.85     15.39 o 
   5 -12   5      167.67      145.99     23.82 o 
   6 -12   5      109.23      104.13     17.06 o 
  -6 -11   5       11.01       12.73      9.37 o 
  -5 -11   5       62.58       64.82     12.24 o 
  -4 -11   5        1.50       12.86      7.32 o 
  -3 -11   5      101.71       93.37      7.63 o 
  -2 -11   5       53.41       52.48      4.61 o 
  -1 -11   5     1672.87     1681.39     24.75 o 
   0 -11   5       34.34       32.55      3.62 o 
   1 -11   5      397.45      411.84     10.85 o 
   2 -11   5      154.46      154.46     10.14 o 
   3 -11   5        8.58        7.38      3.65 o 
   4 -11   5      325.64      344.25     24.65 o 
   5 -11   5       18.77        5.76      9.05 o 
   6 -11   5        2.44       20.70      9.50 o 
  -7 -10   5       28.17       27.53     12.44 o 
  -6 -10   5       26.40       20.60      7.71 o 
  -5 -10   5       11.03        3.47      6.90 o 
  -4 -10   5       23.35       33.13      8.44 o 
  -3 -10   5      104.83      108.77      9.95 o 
  -2 -10   5       11.28       13.68      2.88 o 
  -1 -10   5      213.79      204.73      5.99 o 
   0 -10   5        2.39        4.42      2.01 o 
   1 -10   5      105.10      102.23      4.45 o 
   2 -10   5       15.39       16.68      4.02 o 
   3 -10   5      161.86      163.61     10.82 o 
   4 -10   5       96.96       96.54     19.80 o 
   5 -10   5       38.44       40.83     10.79 o 
   6 -10   5      104.16      110.28     15.56 o 
   7 -10   5       23.99       40.23     27.34 o 
  -7  -9   5       13.94       31.02     12.25 o 
  -6  -9   5       38.16       49.88      8.58 o 
  -5  -9   5      126.22      147.00     15.43 o 
  -4  -9   5        4.87        9.95      6.50 o 
  -3  -9   5        2.63        5.51      3.81 o 
  -2  -9   5        0.18        6.15      2.50 o 
  -1  -9   5        7.11        9.16      1.93 o 
   0  -9   5      179.58      201.85      5.49 o 
   1  -9   5       23.50       33.43      2.88 o 
   2  -9   5        7.15        8.20      3.10 o 
   3  -9   5      209.47      207.46      8.81 o 
   4  -9   5      303.25      326.80     25.02 o 
   5  -9   5      504.21      500.10     27.06 o 
   6  -9   5        1.22       -6.50      6.50 o 
   7  -9   5        6.28        0.64      8.81 o 
  -7  -8   5       36.19       80.11     12.31 o 
  -6  -8   5        8.76        8.52      5.62 o 
  -5  -8   5       49.98       29.24      8.26 o 
  -4  -8   5       45.53       43.08      8.33 o 
  -3  -8   5        7.17       -2.75      2.75 o 
  -2  -8   5       34.67       44.60      3.23 o 
  -1  -8   5        0.02        1.16      1.40 o 
   0  -8   5      409.00      417.99      7.74 o 
   1  -8   5       90.15      107.94      4.46 o 
   2  -8   5       10.64        6.68      2.40 o 
   3  -8   5       36.64       33.92      3.84 o 
   4  -8   5       94.12       91.82     12.47 o 
   5  -8   5        0.76        5.06      6.19 o 
   6  -8   5       11.73       20.95      8.63 o 
   7  -8   5       24.85        2.81      8.29 o 
  -7  -7   5       44.78       60.27     25.20 o 
  -6  -7   5       65.95       72.50      8.25 o 
  -5  -7   5      213.80      182.20     15.13 o 
  -4  -7   5       21.76       11.33      5.36 o 
  -3  -7   5      194.68      228.84      9.95 o 
  -2  -7   5        6.59        8.72      2.31 o 
  -1  -7   5      293.73      310.38      6.51 o 
   0  -7   5      485.18      569.78      9.21 o 
   1  -7   5      296.80      345.11      7.33 o 
   2  -7   5      252.58      276.69      9.21 o 
   3  -7   5       23.40       21.95      4.67 o 
   4  -7   5        0.16        2.74      5.30 o 
   5  -7   5      187.83      182.03     15.85 o 
   6  -7   5      165.87      157.39     16.05 o 
   7  -7   5       87.39       98.00     14.98 o 
  -7  -6   5      143.22      157.91     37.07 o 
  -6  -6   5       52.60       53.58      8.97 o 
  -5  -6   5       25.49       26.61      6.32 o 
  -4  -6   5        6.47        6.71      3.24 o 
  -3  -6   5       88.29       80.52      7.13 o 
  -2  -6   5        5.15        9.58      3.42 o 
  -1  -6   5      276.80      322.34      5.90 o 
   0  -6   5      755.64      775.11     11.79 o 
   1  -6   5      783.58      864.00     13.96 o 
   2  -6   5      481.43      515.77      9.95 o 
   3  -6   5       10.80        7.94      3.55 o 
   4  -6   5      280.00      312.73     22.08 o 
   5  -6   5       16.48       18.21      6.45 o 
   6  -6   5       55.10       52.35     10.24 o 
   7  -6   5        6.39        7.91      8.28 o 
  -7  -5   5       12.30       -5.92     12.67 o 
  -6  -5   5      125.81      121.01     20.88 o 
  -5  -5   5      151.17      125.08      9.92 o 
  -4  -5   5      131.60       99.95      6.40 o 
  -3  -5   5       22.35       26.61      3.47 o 
  -2  -5   5     1354.27     1471.12     21.06 o 
  -1  -5   5        1.04        9.87      4.11 o 
   0  -5   5      286.84      315.59      5.88 o 
   1  -5   5     1806.67     2011.89     25.79 o 
   2  -5   5      601.33      655.74     11.36 o 
   3  -5   5      253.91      256.10     12.42 o 
   4  -5   5      150.08      138.17     12.32 o 
   5  -5   5       69.70       71.58     10.25 o 
   6  -5   5      404.25      430.22     48.15 o 
   7  -5   5       17.62        2.53      7.16 o 
   8  -5   5        9.71        2.23     13.17 o 
  -7  -4   5        0.65        6.01     12.12 o 
  -6  -4   5        2.79        4.79      4.85 o 
  -5  -4   5        0.93        4.25      4.10 o 
  -4  -4   5       68.39       60.11      4.23 o 
  -3  -4   5      187.31      165.05      7.10 o 
  -2  -4   5     1321.70     1417.64     21.94 o 
  -1  -4   5     3070.93     3079.87     33.31 o 
   0  -4   5      178.93      207.90      5.65 o 
   1  -4   5     1932.16     2068.03     26.02 o 
   2  -4   5      240.12      277.09      5.73 o 
   3  -4   5        4.12       11.50      2.38 o 
   4  -4   5      707.37      701.53     24.13 o 
   5  -4   5       94.03      105.82     11.38 o 
   6  -4   5        8.18        4.63      5.83 o 
   7  -4   5       38.97       35.02      8.99 o 
   8  -4   5        1.16        4.80     12.49 o 
  -7  -3   5       87.68       92.87     16.53 o 
  -6  -3   5        2.46        0.68      4.25 o 
  -5  -3   5      163.14      151.73      7.84 o 
  -4  -3   5       19.04       14.87      2.45 o 
  -3  -3   5       12.02        6.72      2.08 o 
  -2  -3   5      400.65      392.95      8.04 o 
  -1  -3   5       14.01       23.94      1.88 o 
   0  -3   5     1378.80     1365.25     17.78 o 
   1  -3   5     1217.15     1210.37     17.14 o 
   2  -3   5        7.48       10.16      1.58 o 
   3  -3   5      265.82      283.38      6.98 o 
   4  -3   5      164.93      149.09      7.00 o 
   5  -3   5      109.95      121.38      9.82 o 
   6  -3   5        3.32       -2.19      4.51 o 
   7  -3   5       17.02       17.89      7.89 o 
   8  -3   5       11.01        2.04     13.01 o 
  -7  -2   5       40.48       50.75     14.13 o 
  -6  -2   5      148.09      122.71     16.33 o 
  -5  -2   5       46.60       31.77      3.51 o 
  -4  -2   5      296.14      297.12     10.06 o 
  -3  -2   5       35.47       45.45      3.11 o 
  -2  -2   5      276.46      285.27      6.88 o 
  -1  -2   5       30.55       38.90      2.31 o 
   0  -2   5       17.18       23.16      1.83 o 
   1  -2   5        0.38        1.11      1.34 o 
   2  -2   5      148.52      136.53      5.13 o 
   3  -2   5      859.00      966.71     17.95 o 
   4  -2   5      535.73      535.87     12.05 o 
   5  -2   5     1687.23     1585.24     42.20 o 
   6  -2   5       38.61       40.97      6.95 o 
   7  -2   5        1.60        3.38      5.05 o 
   8  -2   5        0.01       10.54      7.64 o 
  -7  -1   5        2.56        5.54      9.37 o 
  -6  -1   5      120.63      139.76     12.91 o 
  -5  -1   5       58.45       55.72      4.11 o 
  -4  -1   5       38.42       34.05      3.89 o 
  -3  -1   5     1251.95     1320.83     23.47 o 
  -2  -1   5      369.41      386.29      7.81 o 
  -1  -1   5       34.81       32.67      1.64 o 
   0  -1   5       67.91       75.23      2.75 o 
   1  -1   5      137.29      131.90      3.00 o 
   2  -1   5     1166.29     1244.23     18.59 o 
   3  -1   5      185.38      177.66      7.01 o 
   4  -1   5      430.71      402.03      9.78 o 
   5  -1   5        5.30       10.39      5.84 o 
   6  -1   5       19.98       22.86      6.76 o 
   7  -1   5        0.24       -4.91      4.91 o 
   8  -1   5        0.14        8.53      6.39 o 
  -7   0   5        1.36        3.58      8.51 o 
  -6   0   5       10.14        9.16      6.22 o 
  -5   0   5      139.95      129.45      5.35 o 
  -4   0   5      429.30      430.68     11.39 o 
  -3   0   5       13.70       16.13      3.08 o 
  -2   0   5       40.22       55.29      4.11 o 
  -1   0   5      710.17      680.93     11.55 o 
   0   0   5       22.03       16.64      1.46 o 
   1   0   5       57.93       53.75      2.23 o 
   2   0   5       92.20       95.19      2.78 o 
   3   0   5      625.31      698.21     12.26 o 
   4   0   5     2667.71     2645.39     41.74 o 
   5   0   5      519.45      485.85     18.51 o 
   6   0   5        0.01        6.00      9.16 o 
   7   0   5       16.51       13.73      5.72 o 
   8   0   5        0.13       -1.45      5.75 o 
  -7   1   5      234.71      244.85     25.34 o 
  -6   1   5        0.58        2.88      5.47 o 
  -5   1   5       26.66       17.52      3.18 o 
  -4   1   5        8.59        8.89      2.34 o 
  -3   1   5     1304.41     1372.09     24.50 o 
  -2   1   5        6.98        5.41      1.92 o 
  -1   1   5       42.73       54.95      3.20 o 
   0   1   5        0.00        0.80      0.93 o 
   1   1   5      984.93      893.69     11.87 o 
   2   1   5      788.60      818.55     15.04 o 
   3   1   5      197.82      200.39      5.44 o 
   4   1   5       39.66       36.66      3.35 o 
   5   1   5       85.22       90.02     10.63 o 
   6   1   5      250.02      222.07     20.08 o 
   7   1   5       17.10       13.68      5.96 o 
   8   1   5      136.93      166.65     13.16 o 
  -7   2   5       59.95       58.70     10.69 o 
  -6   2   5       57.25       50.05      8.95 o 
  -5   2   5       92.97       75.06      7.84 o 
  -4   2   5        4.04        5.00      2.05 o 
  -3   2   5        1.46       10.72      3.29 o 
  -2   2   5        0.39        4.62      2.06 o 
  -1   2   5      534.85      490.09      7.88 o 
   0   2   5       21.99       17.85      1.35 o 
   1   2   5      128.49      126.25      3.18 o 
   2   2   5      618.68      592.91      8.69 o 
   3   2   5      609.45      663.38     15.05 o 
   4   2   5      585.27      557.58     12.29 o 
   5   2   5      761.99      724.47     23.70 o 
   6   2   5       57.67       63.15      7.99 o 
   7   2   5       43.02       55.12      8.44 o 
   8   2   5       20.03       20.82      7.15 o 
  -7   3   5        8.77        8.88      7.74 o 
  -6   3   5        2.14        6.88      8.15 o 
  -5   3   5       77.93       73.33      5.33 o 
  -4   3   5      137.71      137.56      6.63 o 
  -3   3   5        6.95        5.95      2.43 o 
  -2   3   5       17.87       10.71      2.82 o 
  -1   3   5        7.33        4.92      1.35 o 
   0   3   5        3.94        2.44      1.15 o 
   1   3   5      124.86      115.81      3.58 o 
   2   3   5     1042.41     1116.76     15.64 o 
   3   3   5     1066.16     1189.29     19.17 o 
   4   3   5        6.17        3.67      2.07 o 
   5   3   5      146.60      123.41      9.72 o 
   6   3   5      191.28      153.68     11.46 o 
   7   3   5       19.60       26.77      7.45 o 
   8   3   5       18.40       15.84      8.59 o 
  -7   4   5      108.82       97.82     24.35 o 
  -6   4   5        0.53        2.67      4.10 o 
  -5   4   5      148.19      116.18      8.48 o 
  -4   4   5       10.96       12.24      3.10 o 
  -3   4   5        0.02        0.65      2.18 o 
  -2   4   5      396.93      392.87     13.02 o 
  -1   4   5      825.67      836.84     14.55 o 
   0   4   5      281.73      275.10      5.50 o 
   1   4   5      284.86      288.78      5.75 o 
   2   4   5       20.34       18.43      1.93 o 
   3   4   5      330.31      342.53      7.06 o 
   4   4   5       28.05       23.50      3.19 o 
   5   4   5      252.44      277.54     14.12 o 
   6   4   5        1.02        9.23      4.97 o 
   7   4   5        0.90        1.32      5.56 o 
   8   4   5        5.66        3.04      7.40 o 
  -7   5   5      470.19      516.19     29.84 o 
  -6   5   5       41.25       37.57     13.93 o 
  -5   5   5      182.41      196.84     11.43 o 
  -4   5   5        0.04        3.60      2.85 o 
  -3   5   5       12.81       25.55      3.83 o 
  -2   5   5      901.92      958.35     40.36 o 
  -1   5   5        4.06        4.27      2.94 o 
   0   5   5     1785.55     1803.38     23.82 o 
   1   5   5     1458.30     1448.49     19.96 o 
   2   5   5      203.97      213.04      5.15 o 
   3   5   5      681.69      672.20     15.23 o 
   4   5   5       65.94       61.41      4.91 o 
   5   5   5      522.99      495.03     16.46 o 
   6   5   5      250.40      248.05     14.78 o 
   7   5   5        6.92       14.33     10.17 o 
   8   5   5        1.28        4.77      7.82 o 
  -7   6   5        7.07       11.67      6.77 o 
  -6   6   5       60.64       60.51      9.38 o 
  -5   6   5      198.78      175.77     11.68 o 
  -4   6   5      154.28      126.22      9.57 o 
  -3   6   5       74.32       65.40      5.83 o 
  -2   6   5     1494.02     1572.09     37.84 o 
  -1   6   5     3848.99     3938.41     56.66 o 
   0   6   5      255.26      275.85      6.32 o 
   1   6   5      837.60      914.87     13.90 o 
   2   6   5      145.25      147.16      4.54 o 
   3   6   5      129.79      140.28      5.10 o 
   4   6   5        0.45        1.72      2.66 o 
   5   6   5       64.94       70.52      7.18 o 
   6   6   5      174.35      166.89     12.71 o 
   7   6   5      110.54      112.50     37.20 o 
   8   6   5        0.96        4.22      9.23 o 
  -7   7   5       61.44       73.36     10.11 o 
  -6   7   5       10.89       11.79      6.04 o 
  -5   7   5       11.23        8.33      4.88 o 
  -4   7   5      224.75      192.77     13.09 o 
  -3   7   5        3.43        5.76      3.48 o 
  -2   7   5     1031.44      999.59     21.37 o 
  -1   7   5      344.91      385.75      7.99 o 
   0   7   5      754.86      809.15     13.72 o 
   1   7   5     1210.59     1326.20     21.88 o 
   2   7   5      248.84      290.34      8.09 o 
   3   7   5      313.80      254.90      8.44 o 
   4   7   5      466.87      497.72     16.06 o 
   5   7   5        0.00        1.88      4.87 o 
   6   7   5      358.25      311.22     19.52 o 
   7   7   5       87.37       99.11     13.14 o 
   8   7   5       25.34       34.57     14.79 o 
  -7   8   5        3.88       13.63      8.31 o 
  -6   8   5       54.53       47.47      8.34 o 
  -5   8   5      102.34       96.74     14.12 o 
  -4   8   5       23.22       27.04      5.97 o 
  -3   8   5      360.73      326.87     18.97 o 
  -2   8   5      213.94      208.93      7.13 o 
  -1   8   5     1108.02     1140.06     19.71 o 
   0   8   5       59.49       63.32      5.25 o 
   1   8   5       39.38       33.75      2.83 o 
   2   8   5      623.53      599.22     11.20 o 
   3   8   5       57.33       47.22      5.07 o 
   4   8   5      647.50      641.87     19.32 o 
   5   8   5      131.18      127.94     13.92 o 
   6   8   5       68.00       69.52     16.86 o 
   7   8   5       47.76       56.83     11.38 o 
  -7   9   5      160.67      204.07     17.53 o 
  -6   9   5        9.07        8.12      6.67 o 
  -5   9   5        0.82        1.68      4.55 o 
  -4   9   5        5.67        4.94      4.43 o 
  -3   9   5        1.65       10.94      5.22 o 
  -2   9   5      341.30      315.49     10.18 o 
  -1   9   5        2.50        4.69      2.66 o 
   0   9   5       26.58       31.03      4.34 o 
   1   9   5       65.95       64.14      4.84 o 
   2   9   5       35.51       36.71      3.67 o 
   3   9   5        2.57        4.51      2.99 o 
   4   9   5       21.00       22.10      8.65 o 
   5   9   5       73.59       56.56      8.42 o 
   6   9   5       11.78        2.25      6.61 o 
   7   9   5        0.28        5.59      8.20 o 
  -7  10   5       19.41       26.18     14.08 o 
  -6  10   5        0.01       -1.54      6.51 o 
  -5  10   5      219.45      195.42     14.81 o 
  -4  10   5      111.41       95.59     12.12 o 
  -3  10   5       58.67       40.21      5.62 o 
  -2  10   5      831.78      833.77     19.34 o 
  -1  10   5       47.57       44.52      5.76 o 
   0  10   5       17.52       16.45      2.70 o 
   1  10   5      224.83      239.28      6.70 o 
   2  10   5       41.19       37.42      4.29 o 
   3  10   5      289.95      290.31     11.79 o 
   4  10   5      130.22      127.44      9.44 o 
   5  10   5      296.13      337.01     18.17 o 
   6  10   5      121.00       97.55     16.61 o 
   7  10   5      215.37      232.02     38.19 o 
  -6  11   5        2.96        9.78     13.13 o 
  -5  11   5       16.37       11.34      8.28 o 
  -4  11   5       74.40       46.36     21.31 o 
  -3  11   5        2.31        5.63      3.91 o 
  -2  11   5        0.53        1.67      3.08 o 
  -1  11   5      121.44      120.59      5.73 o 
   0  11   5      202.07      221.02      9.42 o 
   1  11   5      134.49      149.10      8.07 o 
   2  11   5        2.49        5.78      2.97 o 
   3  11   5      132.96      139.79      7.83 o 
   4  11   5       59.11       47.26     13.94 o 
   5  11   5        0.30        3.38      5.25 o 
   6  11   5        0.01       -0.11      7.18 o 
   7  11   5        5.76        5.51      9.77 o 
  -6  12   5       16.69       19.80      9.93 o 
  -5  12   5       90.69       72.33     15.51 o 
  -4  12   5       91.49       87.41     18.95 o 
  -3  12   5       22.65       26.19      5.77 o 
  -2  12   5       86.38       77.14      6.02 o 
  -1  12   5        0.00        7.99      3.03 o 
   0  12   5       35.14       39.99      3.82 o 
   1  12   5       25.43       26.19      3.59 o 
   2  12   5      502.14      511.35     14.50 o 
   3  12   5      164.64      166.50      8.94 o 
   4  12   5      524.01      510.38     28.35 o 
   5  12   5       51.65       48.42      9.23 o 
   6  12   5       28.98       32.52     10.64 o 
   7  12   5        4.19       -9.33      9.46 o 
  -6  13   5        1.63        8.08     11.64 o 
  -5  13   5       16.24       13.51      9.83 o 
  -4  13   5       24.49       25.79      9.68 o 
  -3  13   5       53.30       43.63      6.89 o 
  -2  13   5        2.08        1.93      3.89 o 
  -1  13   5       73.78       64.12      7.35 o 
   0  13   5       88.95       82.07      5.63 o 
   1  13   5       31.19       20.45      4.01 o 
   2  13   5        7.19        9.98      3.84 o 
   3  13   5        0.32        2.44      3.56 o 
   4  13   5      159.07      154.45     13.75 o 
   5  13   5       39.70       31.13      8.77 o 
   6  13   5       73.52      100.09     16.11 o 
  -6  14   5       34.52       58.28     18.72 o 
  -5  14   5       82.65       62.01     13.49 o 
  -4  14   5       21.16       27.24     15.08 o 
  -3  14   5        0.03       -0.98      4.80 o 
  -2  14   5       73.06       78.49      6.76 o 
  -1  14   5       52.06       59.21      5.19 o 
   0  14   5        2.18        3.22      3.15 o 
   1  14   5       91.10       80.53      5.67 o 
   2  14   5       43.79       41.91      6.31 o 
   3  14   5      298.19      320.94     13.47 o 
   4  14   5       11.66        5.69      7.09 o 
   5  14   5        2.45       -0.40      5.91 o 
   6  14   5        0.23        7.80     12.28 o 
  -5  15   5        0.61        8.58     10.53 o 
  -4  15   5        5.40        3.10      9.20 o 
  -3  15   5       45.15       38.70      8.47 o 
  -2  15   5        6.78        6.95      5.30 o 
  -1  15   5       26.53       23.08      4.37 o 
   0  15   5        0.39        3.67      3.07 o 
   1  15   5       51.17       42.10      5.03 o 
   2  15   5        5.76        7.44      4.20 o 
   3  15   5       79.51       59.52      7.02 o 
   4  15   5        0.09        4.92      6.47 o 
   5  15   5        1.13        6.35      7.32 o 
   6  15   5       16.73       33.76     13.93 o 
  -5  16   5      149.45      150.98     21.35 o 
  -4  16   5      197.32      197.23     22.26 o 
  -3  16   5        6.16        1.27      6.18 o 
  -2  16   5      148.66      139.89      8.47 o 
  -1  16   5       47.82       43.80      5.57 o 
   0  16   5      115.10      111.00      7.73 o 
   1  16   5        5.01        2.66      3.48 o 
   2  16   5       20.54       15.98      4.89 o 
   3  16   5      113.70      106.88     10.56 o 
   4  16   5      136.79      182.44     30.56 o 
   5  16   5        0.23       -2.41      7.57 o 
  -4  17   5       46.18       56.16     24.89 o 
  -3  17   5        0.02       -0.06      7.78 o 
  -2  17   5       12.59       16.33      5.00 o 
  -1  17   5       24.62       19.01      4.92 o 
   0  17   5       35.02       39.19      6.18 o 
   1  17   5        0.59        0.70      3.73 o 
   2  17   5       44.00       42.63      7.48 o 
   3  17   5       83.16       78.60      8.53 o 
   4  17   5      113.68      120.04     14.99 o 
   5  17   5       20.46       14.25      9.67 o 
  -4  18   5      108.70       99.55     19.10 o 
  -3  18   5       60.93       34.21     17.31 o 
  -2  18   5       39.35       22.10      9.33 o 
  -1  18   5       19.61       15.52      5.42 o 
   0  18   5        8.12       11.54      5.01 o 
   1  18   5       88.01       89.31      7.31 o 
   2  18   5        0.13       -0.34      5.43 o 
   3  18   5       17.74       17.87      6.36 o 
   4  18   5       62.51       26.21     14.57 o 
  -3  19   5       15.89       11.26     13.95 o 
  -2  19   5        1.59        2.85      6.83 o 
  -1  19   5        9.60       15.96      6.82 o 
   0  19   5        4.52        4.85      5.27 o 
   1  19   5       19.01       15.56      9.15 o 
   2  19   5       77.32       73.81      9.44 o 
   3  19   5       49.09       48.49     16.09 o 
   4  19   5       67.57       82.33     14.67 o 
  -2  20   5        0.54        7.78      6.67 o 
  -1  20   5       13.21       23.13      6.89 o 
   0  20   5       21.32       14.56      7.22 o 
   1  20   5      114.97      105.72     11.24 o 
   2  20   5       46.04       34.63      8.12 o 
   3  20   5       31.28       32.77      8.34 o 
  -1  21   5       37.97       35.37      9.45 o 
   0  21   5        0.11       15.27      7.64 o 
   1  21   5        2.00       -0.92      6.78 o 
   2  21   5        2.99       12.21      7.57 o 
   0 -20   6        4.90       10.16     11.44 o 
  -2 -19   6       34.77       48.90     11.18 o 
  -1 -19   6        0.65        4.41      7.69 o 
   0 -19   6       51.73       63.15     12.18 o 
   1 -19   6        4.29        9.61      6.83 o 
   2 -19   6       31.50       22.82     11.68 o 
  -3 -18   6        0.00        3.52     11.33 o 
  -2 -18   6        2.94        5.01      8.07 o 
  -1 -18   6       15.04       19.88      8.11 o 
   0 -18   6       99.59       95.50     10.10 o 
   1 -18   6      156.37      168.53     12.57 o 
   2 -18   6        2.70        8.17      8.83 o 
   3 -18   6      183.29      170.70     17.02 o 
  -4 -17   6        3.13        3.50     10.75 o 
  -3 -17   6       11.23       15.44      9.62 o 
  -2 -17   6        7.15        4.02      6.56 o 
  -1 -17   6        0.63        7.14      5.11 o 
   0 -17   6       37.53       36.58      5.83 o 
   1 -17   6       10.97        8.98      5.11 o 
   2 -17   6       13.16        7.68      8.28 o 
   3 -17   6       30.57       51.03     11.18 o 
   4 -17   6        0.73      -16.36     18.06 o 
  -4 -16   6       40.90       59.39     12.36 o 
  -3 -16   6       82.08       70.86     12.46 o 
  -2 -16   6       21.84       17.00      5.98 o 
  -1 -16   6        0.05        2.44      4.34 o 
   0 -16   6        0.00       -0.46      3.98 o 
   1 -16   6       26.71       31.38      6.44 o 
   2 -16   6        1.22       -2.71      5.01 o 
   3 -16   6       19.22       24.56      9.32 o 
   4 -16   6       22.52       10.94     11.58 o 
  -5 -15   6       15.42       24.18     10.51 o 
  -4 -15   6       18.45       20.37      9.49 o 
  -3 -15   6      171.09      173.11     15.11 o 
  -2 -15   6        3.53        2.63      4.85 o 
  -1 -15   6        3.11        7.23      3.92 o 
   0 -15   6        0.00        3.22      3.56 o 
   1 -15   6        0.53        1.77      4.12 o 
   2 -15   6       15.10       12.81      5.01 o 
   3 -15   6       31.89       36.97      6.26 o 
   4 -15   6       85.78       84.18     16.55 o 
   5 -15   6      374.54      441.72     33.34 o 
  -5 -14   6        4.99        3.17     10.00 o 
  -4 -14   6       66.20       59.38     13.67 o 
  -3 -14   6        0.07       -0.58      5.95 o 
  -2 -14   6        0.08        3.35      4.49 o 
  -1 -14   6       24.26       21.96      4.42 o 
   0 -14   6       60.86       52.54      4.98 o 
   1 -14   6      123.20      131.08     12.53 o 
   2 -14   6       66.99       57.52      6.03 o 
   3 -14   6        2.75        6.62      5.24 o 
   4 -14   6      101.10      122.54     17.58 o 
   5 -14   6       61.00       57.56     14.54 o 
  -6 -13   6       33.42       40.87     15.63 o 
  -5 -13   6       11.89       10.90      7.70 o 
  -4 -13   6        1.14        1.74      8.16 o 
  -3 -13   6       62.55       62.30     16.77 o 
  -2 -13   6        1.31       -0.68      3.37 o 
  -1 -13   6        0.01        3.49      3.21 o 
   0 -13   6        0.25        1.40      2.96 o 
   1 -13   6       66.04       49.91     10.38 o 
   2 -13   6       58.14       73.57      6.68 o 
   3 -13   6       71.44       50.49      7.20 o 
   4 -13   6      148.49      155.10     18.47 o 
   5 -13   6        9.30        1.43      9.73 o 
   6 -13   6       49.80       59.21     14.44 o 
  -6 -12   6       29.01       34.35      9.49 o 
  -5 -12   6       46.03       40.71     11.81 o 
  -4 -12   6        0.62       -4.26      6.59 o 
  -3 -12   6      145.10      124.10     11.03 o 
  -2 -12   6       54.16       53.70      5.12 o 
  -1 -12   6       30.91       32.30      5.77 o 
   0 -12   6        0.24        3.34      2.71 o 
   1 -12   6       25.39       33.20      3.73 o 
   2 -12   6      335.60      346.21     14.50 o 
   3 -12   6       55.99       54.69      8.36 o 
   4 -12   6      101.02       98.54     25.78 o 
   5 -12   6      140.48      146.70     19.36 o 
   6 -12   6      162.64      180.47     24.54 o 
  -6 -11   6      147.29      168.13     14.80 o 
  -5 -11   6       69.75       52.93     12.59 o 
  -4 -11   6       14.76        5.51      7.30 o 
  -3 -11   6       59.55       60.37     10.93 o 
  -2 -11   6       73.95       58.54      4.83 o 
  -1 -11   6        9.78       11.97      2.33 o 
   0 -11   6       61.41       64.38      8.44 o 
   1 -11   6       52.70       49.10      4.08 o 
   2 -11   6        0.50        0.75      3.19 o 
   3 -11   6        9.22        6.61      4.58 o 
   4 -11   6      174.81      194.49     18.75 o 
   5 -11   6      269.97      244.55     22.43 o 
   6 -11   6       14.23       19.52      9.94 o 
  -6 -10   6      253.03      335.12     18.82 o 
  -5 -10   6        5.04        4.88      6.40 o 
  -4 -10   6       14.63        5.19     12.99 o 
  -3 -10   6        2.74       -0.84      5.29 o 
  -2 -10   6      284.77      275.13     10.62 o 
  -1 -10   6      319.70      323.88      7.52 o 
   0 -10   6       83.98       81.99      4.28 o 
   1 -10   6      124.38      130.03      5.64 o 
   2 -10   6       94.53       96.29      6.94 o 
   3 -10   6        4.49        3.69      3.82 o 
   4 -10   6      148.59      168.10     17.19 o 
   5 -10   6      159.63      144.25     17.56 o 
   6 -10   6       23.42       22.49     10.34 o 
   7 -10   6       37.85       34.43     14.92 o 
  -7  -9   6        8.76        9.59     12.04 o 
  -6  -9   6       23.73       41.00      8.23 o 
  -5  -9   6      102.67      101.16     16.36 o 
  -4  -9   6       96.33       94.71     12.49 o 
  -3  -9   6       26.87       12.82      6.89 o 
  -2  -9   6      267.15      299.13      8.99 o 
  -1  -9   6       97.17       93.35      5.95 o 
   0  -9   6      152.91      173.48      5.78 o 
   1  -9   6      134.78      160.93      5.69 o 
   2  -9   6       87.04      112.14      7.36 o 
   3  -9   6       91.14       88.63      9.10 o 
   4  -9   6       93.78       83.26     11.94 o 
   5  -9   6       30.15       30.18      9.22 o 
   6  -9   6        9.60       19.08      8.58 o 
   7  -9   6      115.71       90.18     15.55 o 
  -7  -8   6      215.86      259.92     19.85 o 
  -6  -8   6        0.15       -4.65      6.94 o 
  -5  -8   6        6.39        4.89      6.89 o 
  -4  -8   6        1.32        8.91      6.46 o 
  -3  -8   6        1.78       -0.39      3.15 o 
  -2  -8   6      260.96      261.35      8.96 o 
  -1  -8   6      306.99      287.45      6.34 o 
   0  -8   6      131.35      134.02      4.45 o 
   1  -8   6      167.50      184.09      5.76 o 
   2  -8   6      183.35      182.60      7.56 o 
   3  -8   6        4.64        5.86      3.16 o 
   4  -8   6        1.27        3.16      7.21 o 
   5  -8   6       25.93       47.48     10.36 o 
   6  -8   6       86.25      107.10     19.74 o 
   7  -8   6      125.21      145.61     41.21 o 
  -7  -7   6       44.48       56.43     14.10 o 
  -6  -7   6       12.39       12.75     15.35 o 
  -5  -7   6      355.81      356.20     20.90 o 
  -4  -7   6       48.17       38.91      8.25 o 
  -3  -7   6       34.11       34.29      5.35 o 
  -2  -7   6      399.24      415.82     11.00 o 
  -1  -7   6       98.23       87.36      3.29 o 
   0  -7   6       10.60       14.73      2.04 o 
   1  -7   6       33.54       36.82      2.95 o 
   2  -7   6       95.52       97.36      4.67 o 
   3  -7   6      500.23      536.39     19.62 o 
   4  -7   6      742.73      735.29     31.22 o 
   5  -7   6      120.89      127.26     13.85 o 
   6  -7   6       15.47        0.73      6.06 o 
   7  -7   6       74.49       79.97     14.16 o 
  -7  -6   6      111.15      157.72     38.54 o 
  -6  -6   6       12.20        8.51      6.41 o 
  -5  -6   6       43.68       44.04      7.37 o 
  -4  -6   6       78.25       73.63      8.59 o 
  -3  -6   6        0.86        3.67      2.65 o 
  -2  -6   6     1051.77     1052.89     20.63 o 
  -1  -6   6     1354.84     1402.50     18.03 o 
   0  -6   6        0.01        0.01      1.46 o 
   1  -6   6      200.82      242.19      5.94 o 
   2  -6   6      278.79      287.01      7.67 o 
   3  -6   6        4.55        5.51      2.37 o 
   4  -6   6       10.24        3.24      4.82 o 
   5  -6   6      128.75      152.23     47.76 o 
   6  -6   6        6.77        3.28      6.32 o 
   7  -6   6       24.31        7.32      7.89 o 
  -7  -5   6      297.81      374.45     41.84 o 
  -6  -5   6        0.02        2.12      5.26 o 
  -5  -5   6        1.14        2.63      4.25 o 
  -4  -5   6      119.18      106.86      7.71 o 
  -3  -5   6        2.55        7.31      2.74 o 
  -2  -5   6      353.93      346.57      7.28 o 
  -1  -5   6      131.88      121.94      4.84 o 
   0  -5   6      336.62      359.36      7.09 o 
   1  -5   6      715.07      804.55     12.40 o 
   2  -5   6      573.27      621.67     11.67 o 
   3  -5   6       68.36       59.51      4.23 o 
   4  -5   6        5.10        4.19      4.49 o 
   5  -5   6        0.89        4.24      5.57 o 
   6  -5   6        3.88        8.39      5.92 o 
   7  -5   6      249.65      236.11     19.32 o 
  -7  -4   6      146.67      169.15     21.24 o 
  -6  -4   6      313.76      298.74     14.97 o 
  -5  -4   6       62.71       60.15      8.57 o 
  -4  -4   6        0.45        4.16      3.45 o 
  -3  -4   6        3.93        2.34      2.24 o 
  -2  -4   6      361.61      370.89      7.26 o 
  -1  -4   6      434.76      456.22      7.50 o 
   0  -4   6      388.70      430.95      7.63 o 
   1  -4   6      277.85      290.98      6.03 o 
   2  -4   6     1002.02     1056.24     16.15 o 
   3  -4   6       65.02       68.58      3.99 o 
   4  -4   6        2.74        3.01      3.50 o 
   5  -4   6      451.19      405.68     21.42 o 
   6  -4   6      154.03      147.26     14.65 o 
   7  -4   6        9.57        6.92      7.65 o 
   8  -4   6        0.49      -10.51     11.59 o 
  -7  -3   6        2.84       15.96     11.14 o 
  -6  -3   6       23.65       17.74      6.80 o 
  -5  -3   6       23.00       20.46      8.07 o 
  -4  -3   6      133.81      134.99      8.29 o 
  -3  -3   6      267.23      251.88     12.52 o 
  -2  -3   6       41.90       34.86      3.20 o 
  -1  -3   6        4.21        3.09      1.32 o 
   0  -3   6      437.99      429.79      7.46 o 
   1  -3   6      165.26      157.22      4.13 o 
   2  -3   6       56.21       77.43      3.80 o 
   3  -3   6     2163.88     2253.64     48.49 o 
   4  -3   6        3.26        9.16      3.38 o 
   5  -3   6      160.53      188.20     12.40 o 
   6  -3   6      229.77      207.06     36.35 o 
   7  -3   6       79.21       61.60     12.47 o 
   8  -3   6        0.15        4.23     10.40 o 
  -7  -2   6        7.35        0.88      9.03 o 
  -6  -2   6       55.23       53.96      6.57 o 
  -5  -2   6       76.01       64.96      7.09 o 
  -4  -2   6      170.59      166.49      6.66 o 
  -3  -2   6      418.53      377.51      9.55 o 
  -2  -2   6      150.70      147.11      4.60 o 
  -1  -2   6      995.56      966.82     13.03 o 
   0  -2   6     1635.53     1612.00     22.08 o 
   1  -2   6      104.88      115.04      3.39 o 
   2  -2   6     1418.33     1530.88     20.14 o 
   3  -2   6        5.34        4.85      2.03 o 
   4  -2   6        3.02        1.35      2.50 o 
   5  -2   6      749.17      704.10     49.24 o 
   6  -2   6       74.95       85.92      9.55 o 
   7  -2   6        1.16        1.06      5.03 o 
   8  -2   6       12.59       17.84      9.19 o 
  -7  -1   6       16.17        4.68      9.66 o 
  -6  -1   6        1.38        3.99      7.71 o 
  -5  -1   6        0.28        2.81      2.42 o 
  -4  -1   6       98.80      101.97      5.42 o 
  -3  -1   6      241.53      239.03      7.04 o 
  -2  -1   6      138.24      137.44      5.18 o 
  -1  -1   6      164.07      133.40      3.39 o 
   0  -1   6        1.77        1.79      1.16 o 
   1  -1   6       40.16       44.67      2.05 o 
   2  -1   6      712.78      758.87     11.29 o 
   3  -1   6       87.27       91.37      5.54 o 
   4  -1   6       18.79       21.59      3.60 o 
   5  -1   6      297.27      292.31     18.14 o 
   6  -1   6      531.95      487.84     26.76 o 
   7  -1   6       32.27       14.23      7.92 o 
   8  -1   6       19.25       19.37     13.88 o 
  -7   0   6        6.97       10.01      9.51 o 
  -6   0   6        0.08        3.86      5.22 o 
  -5   0   6       75.08       58.95      6.14 o 
  -4   0   6        8.14        6.37      2.54 o 
  -3   0   6       37.37       27.70      3.03 o 
  -2   0   6      111.36      100.88      6.35 o 
  -1   0   6      501.04      528.65      7.69 o 
   0   0   6        1.27        1.97      1.08 o 
   1   0   6        0.41        2.24      1.24 o 
   2   0   6     3657.37     3811.68     45.27 o 
   3   0   6       31.77       38.94      3.40 o 
   4   0   6      790.84      830.69     18.32 o 
   5   0   6        6.57        7.25      4.16 o 
   6   0   6      232.47      230.80     14.22 o 
   7   0   6       29.43       34.96      9.75 o 
   8   0   6       16.98       12.94     10.26 o 
  -7   1   6      127.28      120.51     19.41 o 
  -6   1   6       11.65        5.98      5.80 o 
  -5   1   6       21.71       25.07      3.40 o 
  -4   1   6      163.58      176.21      7.37 o 
  -3   1   6        0.32        2.87      1.98 o 
  -2   1   6       63.93       67.49      7.35 o 
  -1   1   6       77.06       82.68      2.27 o 
   0   1   6        8.97        9.95      1.52 o 
   1   1   6       22.15       23.98      2.08 o 
   2   1   6      113.69      121.69      3.48 o 
   3   1   6      649.94      721.74     12.89 o 
   4   1   6        3.18        2.70      2.83 o 
   5   1   6      191.71      192.00     12.18 o 
   6   1   6       55.44       63.59     11.07 o 
   7   1   6        2.33        2.85      5.37 o 
   8   1   6       13.63       12.22      6.93 o 
  -7   2   6        0.94       -0.33      7.01 o 
  -6   2   6        3.79       16.74      8.24 o 
  -5   2   6       36.80       24.09      5.58 o 
  -4   2   6       26.10       22.84      3.03 o 
  -3   2   6      796.70      775.99     17.44 o 
  -2   2   6       26.08       26.17      3.14 o 
  -1   2   6      153.64      150.09      3.42 o 
   0   2   6        0.01        2.83      1.09 o 
   1   2   6      118.08      100.28      3.05 o 
   2   2   6     1398.35     1407.35     18.22 o 
   3   2   6        9.13       10.33      2.10 o 
   4   2   6      431.56      427.96     10.32 o 
   5   2   6       26.16       25.27      9.27 o 
   6   2   6        1.21        5.39      5.02 o 
   7   2   6       26.60       24.27      6.73 o 
   8   2   6       34.90       41.35      8.95 o 
  -7   3   6        3.27        0.86      7.32 o 
  -6   3   6      153.18      146.07     10.18 o 
  -5   3   6       19.50       23.79      4.63 o 
  -4   3   6       33.34       38.19      3.51 o 
  -3   3   6      306.39      275.37      8.94 o 
  -2   3   6       19.65       18.39      2.97 o 
  -1   3   6      175.77      143.63      3.78 o 
   0   3   6       31.52       29.21      1.92 o 
   1   3   6        0.00        1.20      1.22 o 
   2   3   6     1044.65     1109.39     15.05 o 
   3   3   6      917.36      985.30     16.80 o 
   4   3   6      213.92      192.34      6.87 o 
   5   3   6        7.76        5.99      4.17 o 
   6   3   6      109.08       89.40      9.79 o 
   7   3   6        5.03        8.41      6.08 o 
   8   3   6       53.26       65.54     10.25 o 
  -7   4   6       64.01       81.34     15.58 o 
  -6   4   6        8.32       14.75      5.34 o 
  -5   4   6       10.39        1.82      3.64 o 
  -4   4   6      253.76      258.78      8.56 o 
  -3   4   6      100.18       81.77      7.30 o 
  -2   4   6        0.57        0.42      2.49 o 
  -1   4   6      461.18      452.49      7.60 o 
   0   4   6     1078.99     1048.45     15.04 o 
   1   4   6       55.56       57.02      3.18 o 
   2   4   6     1615.81     1767.89     22.64 o 
   3   4   6      157.39      169.07      6.82 o 
   4   4   6      195.16      195.59      9.09 o 
   5   4   6       63.88       61.85      7.77 o 
   6   4   6      206.86      232.66     14.41 o 
   7   4   6        3.87        3.26      5.74 o 
   8   4   6       46.73       53.43     10.80 o 
  -7   5   6      222.02      234.66     12.75 o 
  -6   5   6       32.28       34.54      6.46 o 
  -5   5   6       17.18       23.20      5.47 o 
  -4   5   6        4.19        2.58      3.58 o 
  -3   5   6      310.68      288.89     11.74 o 
  -2   5   6        0.00        2.48      1.78 o 
  -1   5   6        3.74        3.52      1.71 o 
   0   5   6        0.00        0.75      1.40 o 
   1   5   6       96.91       98.20      3.55 o 
   2   5   6      307.07      333.34      7.50 o 
   3   5   6      496.16      546.39     11.90 o 
   4   5   6      165.87      165.97      7.60 o 
   5   5   6      333.03      317.57     15.72 o 
   6   5   6        0.48        0.56      4.71 o 
   7   5   6       62.71       56.31     14.03 o 
   8   5   6        1.14        2.38      9.04 o 
  -7   6   6        2.84        1.27      5.50 o 
  -6   6   6       47.56       53.63     14.27 o 
  -5   6   6      265.82      254.14     13.67 o 
  -4   6   6        1.18        5.22      4.07 o 
  -3   6   6        0.56        1.02      4.29 o 
  -2   6   6      398.84      403.84     12.08 o 
  -1   6   6        2.89        3.73      1.92 o 
   0   6   6        0.37       -0.13      1.31 o 
   1   6   6      255.51      251.28      5.85 o 
   2   6   6      152.95      171.83      5.52 o 
   3   6   6      158.00      172.85      7.21 o 
   4   6   6        0.29        0.56      3.14 o 
   5   6   6       47.30       63.27      8.06 o 
   6   6   6       38.70       43.26      7.81 o 
   7   6   6        6.44        2.36      8.99 o 
   8   6   6       23.12       11.45     10.48 o 
  -7   7   6       45.44       42.33     10.36 o 
  -6   7   6      178.21      214.30     14.25 o 
  -5   7   6       59.94       75.78     12.66 o 
  -4   7   6       37.72       42.07      8.00 o 
  -3   7   6       18.28       15.36      5.61 o 
  -2   7   6      586.47      490.88     16.97 o 
  -1   7   6      247.58      268.89      6.48 o 
   0   7   6       11.91       10.49      2.09 o 
   1   7   6      236.27      255.11      6.10 o 
   2   7   6      118.58      132.11      5.21 o 
   3   7   6       27.01       38.89      5.40 o 
   4   7   6      200.87      213.82     16.53 o 
   5   7   6        8.58        1.99      3.93 o 
   6   7   6       13.25       11.83      5.97 o 
   7   7   6       79.48       81.59     13.07 o 
  -7   8   6       77.89      105.04     15.04 o 
  -6   8   6        6.07        8.94      6.29 o 
  -5   8   6      238.14      237.95     15.96 o 
  -4   8   6       73.18       71.35      9.99 o 
  -3   8   6        3.47       13.48      5.73 o 
  -2   8   6      410.69      405.05     10.80 o 
  -1   8   6     1024.66     1033.25     18.40 o 
   0   8   6      104.85      129.73      6.68 o 
   1   8   6      221.83      252.57      6.35 o 
   2   8   6      108.60      133.14      7.33 o 
   3   8   6        1.80        1.44      4.09 o 
   4   8   6      167.40      178.29     11.84 o 
   5   8   6       32.54       23.03      5.32 o 
   6   8   6       62.38       87.90     12.66 o 
   7   8   6        3.66       14.38      8.00 o 
  -7   9   6       18.05        6.50     11.68 o 
  -6   9   6        3.34        1.70      7.47 o 
  -5   9   6        4.04        8.25      7.17 o 
  -4   9   6      323.38      348.09     20.37 o 
  -3   9   6       82.66       98.42     12.07 o 
  -2   9   6      253.99      286.82     10.00 o 
  -1   9   6       70.68       70.27      4.07 o 
   0   9   6       12.49        8.67      2.71 o 
   1   9   6      538.33      577.59     11.58 o 
   2   9   6       29.85       37.18      5.32 o 
   3   9   6       28.45       25.08      5.76 o 
   4   9   6      385.96      414.54     15.35 o 
   5   9   6      248.55      258.90     15.62 o 
   6   9   6       25.69       50.88     10.31 o 
   7   9   6       57.93       52.34     12.07 o 
  -7  10   6       24.94       29.62     14.99 o 
  -6  10   6        0.43        4.10      8.54 o 
  -5  10   6       10.27        7.51      7.48 o 
  -4  10   6       14.71        4.95      6.81 o 
  -3  10   6      209.62      231.91     17.33 o 
  -2  10   6      236.98      247.48      9.03 o 
  -1  10   6      164.37      162.94      6.40 o 
   0  10   6      175.10      169.42      6.16 o 
   1  10   6      297.24      287.68      7.97 o 
   2  10   6        2.31        5.39      2.94 o 
   3  10   6      405.58      421.39     13.31 o 
   4  10   6        0.25        1.95      4.68 o 
   5  10   6      277.22      278.94     16.87 o 
   6  10   6       39.63       43.29     10.73 o 
   7  10   6        5.96       10.67     11.25 o 
  -6  11   6      123.04      154.61     17.15 o 
  -5  11   6       66.33       82.31     20.25 o 
  -4  11   6        8.12        9.49      6.81 o 
  -3  11   6      168.15      167.06     10.33 o 
  -2  11   6       51.99       46.69      4.76 o 
  -1  11   6       29.42       29.90      4.29 o 
   0  11   6       68.04       86.06      4.75 o 
   1  11   6       60.31       41.98      4.45 o 
   2  11   6       14.68       13.30      3.65 o 
   3  11   6        1.09        3.84      3.47 o 
   4  11   6        0.01        1.06      4.90 o 
   5  11   6        0.02        1.96      4.96 o 
   6  11   6       49.93       74.91     17.73 o 
   7  11   6      151.87      184.24     27.19 o 
  -6  12   6       17.92        1.97      8.55 o 
  -5  12   6       11.63       12.72     18.89 o 
  -4  12   6       21.81       -0.33      7.15 o 
  -3  12   6      127.82      124.15      9.63 o 
  -2  12   6       61.47       43.48      4.89 o 
  -1  12   6       14.80        7.03      2.98 o 
   0  12   6      219.82      209.29      8.40 o 
   1  12   6      231.36      239.93      8.28 o 
   2  12   6       23.46       19.74      4.02 o 
   3  12   6        4.89        3.55      3.56 o 
   4  12   6        7.81        5.04      5.24 o 
   5  12   6       15.29       12.48      8.71 o 
   6  12   6        0.00        0.72      9.73 o 
   7  12   6        4.36        3.37     10.09 o 
  -6  13   6        0.37       -4.54      9.44 o 
  -5  13   6        6.05       24.90     10.03 o 
  -4  13   6       14.18       22.04     10.13 o 
  -3  13   6        4.85        1.85      5.56 o 
  -2  13   6        6.59        2.95      3.95 o 
  -1  13   6       21.48       26.52      3.97 o 
   0  13   6      116.43      126.37      6.66 o 
   1  13   6        0.79        1.61      2.47 o 
   2  13   6        5.25        4.27      3.45 o 
   3  13   6        3.73        1.09      3.51 o 
   4  13   6       20.66        6.02      6.05 o 
   5  13   6        8.95        4.61      6.69 o 
   6  13   6       27.23       28.31     10.77 o 
  -6  14   6       11.07       -6.21     14.29 o 
  -5  14   6       29.52       43.61     12.76 o 
  -4  14   6       35.65       31.93     20.07 o 
  -3  14   6        3.80        4.15      5.46 o 
  -2  14   6        0.27        3.46      3.84 o 
  -1  14   6      147.08      144.15      7.46 o 
   0  14   6        1.25       -0.35      3.00 o 
   1  14   6      151.42      168.32      7.65 o 
   2  14   6       83.73       81.90      7.17 o 
   3  14   6      143.06      158.06     10.24 o 
   4  14   6       12.30       12.37      7.79 o 
   5  14   6      192.90      251.17     40.35 o 
   6  14   6       81.59       91.50     22.60 o 
  -5  15   6       50.17       41.21     13.34 o 
  -4  15   6      158.01      142.13     18.77 o 
  -3  15   6        0.06       -1.78      5.63 o 
  -2  15   6       11.30        9.80      4.30 o 
  -1  15   6        1.31        3.73      3.23 o 
   0  15   6       11.73        9.27      3.55 o 
   1  15   6        0.30        3.48      3.26 o 
   2  15   6        2.96        3.78      4.10 o 
   3  15   6       15.87       16.10      5.42 o 
   4  15   6        5.55        3.61      6.67 o 
   5  15   6       39.03       27.29      9.35 o 
   6  15   6       80.70       90.18     35.46 o 
  -5  16   6       30.99       66.64     21.27 o 
  -4  16   6        4.42       12.85     11.30 o 
  -3  16   6        0.01       -4.79      5.76 o 
  -2  16   6       10.80        9.49      5.08 o 
  -1  16   6      187.23      159.57      8.94 o 
   0  16   6       78.51       82.93      6.96 o 
   1  16   6       22.01       15.59      4.32 o 
   2  16   6        1.24        1.78      4.25 o 
   3  16   6        1.38       12.07      5.43 o 
   4  16   6        2.45        3.47      9.42 o 
   5  16   6       20.22       19.60      8.77 o 
  -4  17   6        4.53        4.98     11.29 o 
  -3  17   6       88.15       66.70     10.65 o 
  -2  17   6        0.87        0.61      4.34 o 
  -1  17   6        5.11        4.56      3.91 o 
   0  17   6        9.77       12.78      4.56 o 
   1  17   6        1.80        3.77      3.77 o 
   2  17   6       20.52       24.42      6.18 o 
   3  17   6       14.62        9.67      5.63 o 
   4  17   6       44.98       38.99     16.87 o 
   5  17   6        7.85       10.31      9.22 o 
  -4  18   6       34.58       24.19     13.88 o 
  -3  18   6       14.82       13.61      9.12 o 
  -2  18   6       70.29       79.64      9.42 o 
  -1  18   6        1.57       -1.41      4.12 o 
   0  18   6        7.02        7.64      5.12 o 
   1  18   6       30.69       19.61      5.01 o 
   2  18   6       38.86       34.46      7.63 o 
   3  18   6        0.24        5.70      5.88 o 
   4  18   6       89.58       99.40     14.73 o 
  -3  19   6       77.86       86.46     13.81 o 
  -2  19   6       32.22       28.64      7.77 o 
  -1  19   6       13.73       19.61      6.45 o 
   0  19   6       69.09       69.64      9.07 o 
   1  19   6        0.42        0.16      5.73 o 
   2  19   6       53.51       50.04      8.58 o 
   3  19   6       12.57        8.00      6.74 o 
   4  19   6       17.34       33.20     11.53 o 
  -2  20   6       40.95       33.26      8.21 o 
  -1  20   6       18.80       26.54      7.57 o 
   0  20   6        0.42       -1.06      5.19 o 
   1  20   6        0.11        8.62      6.51 o 
   2  20   6       35.39       32.27      7.81 o 
   3  20   6       59.34       72.81     10.59 o 
  -1  21   6        8.54        0.98      6.29 o 
   0  21   6       27.44       18.69      7.66 o 
   1  21   6       49.39       52.39      9.98 o 
  -1 -19   7        0.30        4.39      8.26 o 
   0 -19   7       21.20       32.70     13.20 o 
   1 -19   7       18.92        9.10      7.31 o 
   2 -19   7        7.62        0.86      9.06 o 
  -3 -18   7        3.64        9.48     12.89 o 
  -2 -18   7        0.80        8.10      7.88 o 
  -1 -18   7       23.91       35.46      8.84 o 
   0 -18   7       70.98       78.15     11.24 o 
   1 -18   7        4.68        1.09      6.22 o 
   2 -18   7        5.66        1.95      8.43 o 
   3 -18   7       25.54       28.46     10.65 o 
  -3 -17   7       75.98       76.86     20.90 o 
  -2 -17   7       97.70       81.03     11.09 o 
  -1 -17   7      113.65      135.63     12.64 o 
   0 -17   7        3.32        6.51      5.49 o 
   1 -17   7       22.92       22.65      7.80 o 
   2 -17   7       22.86       28.53     11.52 o 
   3 -17   7        3.76       11.10      8.78 o 
  -4 -16   7        3.48        1.82     10.58 o 
  -3 -16   7       15.68       17.45     11.94 o 
  -2 -16   7       91.00       88.13      8.92 o 
  -1 -16   7      128.35      116.95     12.11 o 
   0 -16   7        0.02        1.81      3.71 o 
   1 -16   7       11.13        6.55      5.83 o 
   2 -16   7       10.04        9.11     12.49 o 
   3 -16   7       68.22       53.85     11.23 o 
   4 -16   7       25.21       40.43     21.83 o 
  -5 -15   7        6.08        0.41     19.96 o 
  -4 -15   7        5.39       -1.19      9.21 o 
  -3 -15   7       25.21        6.85      7.71 o 
  -2 -15   7        0.37        1.15      4.89 o 
  -1 -15   7        0.03        7.43      5.04 o 
   0 -15   7       45.29       44.82      5.59 o 
   1 -15   7       57.65       59.49      6.96 o 
   2 -15   7       83.83       85.16      8.89 o 
   3 -15   7        9.04        6.09      5.29 o 
   4 -15   7       25.70       27.32     12.55 o 
   5 -15   7       17.74       41.92     14.91 o 
  -5 -14   7       12.75       16.62      9.11 o 
  -4 -14   7       27.19        1.07     11.41 o 
  -3 -14   7        3.94        4.47      6.59 o 
  -2 -14   7        5.68        1.98      4.29 o 
  -1 -14   7       51.15       31.39      5.01 o 
   0 -14   7       60.08       49.81      4.96 o 
   1 -14   7       67.66       87.47      7.69 o 
   2 -14   7        1.07        6.62      4.36 o 
   3 -14   7       14.93       16.12      5.14 o 
   4 -14   7       16.51       16.20     11.47 o 
   5 -14   7        0.22       -2.29     10.09 o 
  -5 -13   7       15.25        1.76      9.40 o 
  -4 -13   7       27.16       19.47      9.50 o 
  -3 -13   7       80.14       99.39     16.66 o 
  -2 -13   7      166.03      140.66      8.98 o 
  -1 -13   7        0.85        4.21      3.37 o 
   0 -13   7      145.21      144.05      7.40 o 
   1 -13   7        9.05        8.34      4.32 o 
   2 -13   7        4.87        0.15      3.29 o 
   3 -13   7        4.90       15.76      5.48 o 
   4 -13   7        4.17        5.73      9.78 o 
   5 -13   7       20.64       17.53     11.26 o 
   6 -13   7       21.87       18.88     13.67 o 
  -6 -12   7        0.74       -3.40      9.01 o 
  -5 -12   7       35.23       17.44      9.46 o 
  -4 -12   7       29.39       50.55     11.83 o 
  -3 -12   7      318.02      328.33     22.37 o 
  -2 -12   7      163.95      133.71     10.10 o 
  -1 -12   7       13.43        9.21      3.20 o 
   0 -12   7      157.32      168.47      7.33 o 
   1 -12   7       44.92       40.77      4.63 o 
   2 -12   7       30.89       32.38      4.48 o 
   3 -12   7       26.82       22.65      6.66 o 
   4 -12   7       37.17       29.70     13.11 o 
   5 -12   7       26.53       35.38     11.24 o 
   6 -12   7       17.12       24.48     15.53 o 
  -6 -11   7        9.31       15.43      8.71 o 
  -5 -11   7      146.03      147.40     17.71 o 
  -4 -11   7        2.21        1.95      6.77 o 
  -3 -11   7      108.47      112.66     19.18 o 
  -2 -11   7       14.27       15.44      3.88 o 
  -1 -11   7      151.85      154.38      7.43 o 
   0 -11   7       40.13       42.46      4.10 o 
   1 -11   7       87.61       81.13      4.93 o 
   2 -11   7       51.79       58.78      5.82 o 
   3 -11   7       27.26       23.70      5.91 o 
   4 -11   7       18.76       11.94      9.73 o 
   5 -11   7       41.42       53.12     20.90 o 
   6 -11   7        0.69        9.54     11.47 o 
  -6 -10   7       62.40       83.15     19.41 o 
  -5 -10   7        3.27        3.49      8.51 o 
  -4 -10   7      278.95      268.34     20.97 o 
  -3 -10   7        0.31       -0.01      6.15 o 
  -2 -10   7      399.38      360.63     13.87 o 
  -1 -10   7       39.06       36.96      5.16 o 
   0 -10   7       71.21       65.71      6.10 o 
   1 -10   7        1.92        6.41      2.49 o 
   2 -10   7        1.95        2.40      3.30 o 
   3 -10   7      228.41      210.02     16.76 o 
   4 -10   7       94.62       83.06     13.00 o 
   5 -10   7        1.50       12.06      8.70 o 
   6 -10   7       10.36       10.13     11.60 o 
   7 -10   7      213.61      319.40     34.42 o 
  -6  -9   7        1.64       -1.10      7.87 o 
  -5  -9   7       40.20       62.31     25.23 o 
  -4  -9   7      285.16      279.38     20.56 o 
  -3  -9   7       27.57       24.30      8.01 o 
  -2  -9   7      209.69      204.84      7.00 o 
  -1  -9   7       61.36       61.43      4.21 o 
   0  -9   7       61.61       56.00      3.66 o 
   1  -9   7      159.81      180.84      7.05 o 
   2  -9   7       62.23       70.03      6.11 o 
   3  -9   7       33.73       32.54      5.51 o 
   4  -9   7      791.31      820.96     35.61 o 
   5  -9   7       63.49       51.56     10.83 o 
   6  -9   7       15.55       14.97      8.87 o 
   7  -9   7        3.02       11.76     11.02 o 
  -7  -8   7       28.16       27.98     12.26 o 
  -6  -8   7       62.08       61.78     13.65 o 
  -5  -8   7       10.96       -2.92      6.44 o 
  -4  -8   7       66.31       64.80     10.75 o 
  -3  -8   7      324.67      282.26     18.69 o 
  -2  -8   7      377.70      372.52     10.89 o 
  -1  -8   7      262.23      288.17      7.71 o 
   0  -8   7      834.51      877.90     13.31 o 
   1  -8   7       32.16       34.87      3.16 o 
   2  -8   7       25.52       18.36      3.36 o 
   3  -8   7       68.98       67.54      6.48 o 
   4  -8   7      202.21      185.88     16.50 o 
   5  -8   7        0.35        4.09      6.92 o 
   6  -8   7        3.98        6.76     10.83 o 
   7  -8   7       21.21       33.97     11.50 o 
  -7  -7   7        0.34        0.34      9.53 o 
  -6  -7   7        7.46        4.44      6.48 o 
  -5  -7   7       75.08       80.80     12.18 o 
  -4  -7   7        3.08        8.14      6.05 o 
  -3  -7   7       70.17       70.48      8.36 o 
  -2  -7   7       20.41       20.47      4.40 o 
  -1  -7   7       24.83       26.81      2.47 o 
   0  -7   7       57.53       56.89      3.08 o 
   1  -7   7       42.65       47.18      3.33 o 
   2  -7   7      123.22      110.91      5.26 o 
   3  -7   7       15.03       13.46      4.20 o 
   4  -7   7      156.37      152.29     14.47 o 
   5  -7   7       82.24       65.57     11.21 o 
   6  -7   7      107.98      116.96     19.07 o 
   7  -7   7        9.20        7.35      7.89 o 
  -7  -6   7        0.93        2.32      7.67 o 
  -6  -6   7       73.40       87.32     10.53 o 
  -5  -6   7      634.43      626.48     24.03 o 
  -4  -6   7       22.75       13.54      5.84 o 
  -3  -6   7      179.60      194.66     10.46 o 
  -2  -6   7      838.61      841.73     16.41 o 
  -1  -6   7       94.99      104.34      3.56 o 
   0  -6   7      244.44      231.69      5.38 o 
   1  -6   7       17.95       20.87      3.03 o 
   2  -6   7      179.81      180.51      7.83 o 
   3  -6   7       17.25       17.91      3.88 o 
   4  -6   7      161.19      146.39     26.92 o 
   5  -6   7       37.92       26.79      7.81 o 
   6  -6   7       14.83        6.10      7.25 o 
   7  -6   7       81.36       92.25     14.34 o 
  -7  -5   7        0.00        5.31      6.03 o 
  -6  -5   7       30.18       35.16      7.40 o 
  -5  -5   7       74.55       49.79      7.77 o 
  -4  -5   7       18.06       18.76      5.49 o 
  -3  -5   7        7.06        3.86      3.52 o 
  -2  -5   7       10.92       12.08      2.24 o 
  -1  -5   7       34.24       24.26      2.48 o 
   0  -5   7        3.76        7.20      1.75 o 
   1  -5   7       13.60       16.88      2.15 o 
   2  -5   7        4.26        1.82      1.82 o 
   3  -5   7       41.14       53.66      3.97 o 
   4  -5   7      533.88      463.65     34.81 o 
   5  -5   7      112.47       94.38     11.95 o 
   6  -5   7        6.72       -0.99      5.84 o 
   7  -5   7       13.02        8.28      7.73 o 
  -7  -4   7       82.44       92.95     24.65 o 
  -6  -4   7        2.91        9.08      5.40 o 
  -5  -4   7       69.33       59.55      7.74 o 
  -4  -4   7      155.46      154.79     10.73 o 
  -3  -4   7      189.48      189.43      9.13 o 
  -2  -4   7      388.39      400.10      8.80 o 
  -1  -4   7     2754.60     2810.73     36.32 o 
   0  -4   7     1049.81     1065.59     15.29 o 
   1  -4   7       51.45       63.67      3.08 o 
   2  -4   7       68.12       58.31      3.57 o 
   3  -4   7      131.42      148.22      5.49 o 
   4  -4   7        0.08        4.91      3.64 o 
   5  -4   7       17.92       12.69      6.81 o 
   6  -4   7        2.92        4.51      6.10 o 
   7  -4   7        2.77        6.53      7.16 o 
   8  -4   7        6.10       -0.51     12.38 o 
  -7  -3   7        2.20       13.83     10.98 o 
  -6  -3   7       43.86       34.88      8.54 o 
  -5  -3   7      214.32      217.19     25.97 o 
  -4  -3   7      230.20      242.94     10.43 o 
  -3  -3   7       35.50       29.40      4.26 o 
  -2  -3   7      381.74      371.18      9.43 o 
  -1  -3   7      699.89      696.58     10.05 o 
   0  -3   7      167.00      176.07      4.59 o 
   1  -3   7        9.93       14.74      2.85 o 
   2  -3   7       21.12       29.47      2.19 o 
   3  -3   7      241.60      264.49     12.45 o 
   4  -3   7       33.55       38.17      7.94 o 
   5  -3   7      136.81      127.35     10.78 o 
   6  -3   7      107.36       89.33     11.98 o 
   7  -3   7        0.29        5.05     10.07 o 
   8  -3   7        0.62       -6.69      9.98 o 
  -7  -2   7        8.48       17.46     11.65 o 
  -6  -2   7      161.38      158.45     10.31 o 
  -5  -2   7       16.85       17.37      6.13 o 
  -4  -2   7       32.39       23.61      5.30 o 
  -3  -2   7        0.00        0.54      1.91 o 
  -2  -2   7     1189.08     1159.43     20.54 o 
  -1  -2   7      250.43      267.52      5.09 o 
   0  -2   7     1122.18     1097.16     15.17 o 
   1  -2   7       93.39      100.40      3.49 o 
   2  -2   7       30.30       25.67      2.56 o 
   3  -2   7      134.58      128.96      5.92 o 
   4  -2   7      109.58      124.89      9.78 o 
   5  -2   7       34.25       27.72      6.82 o 
   6  -2   7       10.81        1.20      4.85 o 
   7  -2   7       28.81       30.38      7.87 o 
   8  -2   7        0.02        2.51      9.86 o 
  -7  -1   7        9.53        8.32     11.12 o 
  -6  -1   7       98.20       91.90     13.24 o 
  -5  -1   7        9.41        9.26      4.08 o 
  -4  -1   7       87.19       84.17      6.28 o 
  -3  -1   7       62.25       65.51      4.92 o 
  -2  -1   7      226.29      210.65      6.90 o 
  -1  -1   7       78.83       78.68      3.15 o 
   0  -1   7       69.93       68.71      3.67 o 
   1  -1   7      164.67      196.57      5.50 o 
   2  -1   7      405.78      432.70      8.53 o 
   3  -1   7       10.11       11.72      2.58 o 
   4  -1   7      939.45      949.94     23.58 o 
   5  -1   7        3.96        6.75      5.18 o 
   6  -1   7       25.71       11.57      5.56 o 
   7  -1   7       54.93       46.67     10.23 o 
   8  -1   7       22.09       19.99      9.10 o 
  -7   0   7       77.65       47.53     18.64 o 
  -6   0   7        7.12       15.78      4.74 o 
  -5   0   7        0.10       -2.80      3.36 o 
  -4   0   7      282.46      290.14      9.42 o 
  -3   0   7        0.27        1.02      2.12 o 
  -2   0   7       91.75       91.37      4.56 o 
  -1   0   7      982.90     1013.25     14.25 o 
   0   0   7     2229.60     2196.40     26.89 o 
   1   0   7      171.95      172.13      4.18 o 
   2   0   7      589.84      665.97     11.87 o 
   3   0   7       16.68       20.38      2.84 o 
   4   0   7      107.87      108.48      7.29 o 
   5   0   7        0.15       -1.25      4.40 o 
   6   0   7      239.62      200.80     15.68 o 
   7   0   7       30.53       42.89      8.31 o 
   8   0   7        3.20        7.54      7.68 o 
  -7   1   7        5.07       -0.49     10.77 o 
  -6   1   7        6.48        6.33      4.44 o 
  -5   1   7        4.99       -2.64      3.69 o 
  -4   1   7      152.91      149.46      6.65 o 
  -3   1   7      107.86      112.40      5.74 o 
  -2   1   7        5.01        4.37      2.34 o 
  -1   1   7     1275.40     1274.23     16.87 o 
   0   1   7        0.10       -1.19      1.19 o 
   1   1   7      468.93      484.58      7.90 o 
   2   1   7        0.00        0.21      1.43 o 
   3   1   7        4.33        3.34      2.05 o 
   4   1   7       19.84       13.98      3.29 o 
   5   1   7        0.11        2.54      3.78 o 
   6   1   7        8.42       15.51      6.99 o 
   7   1   7       27.70       51.19      8.87 o 
   8   1   7        5.54       10.01      7.46 o 
  -7   2   7       16.46       22.11     11.35 o 
  -6   2   7       90.30      109.36      9.03 o 
  -5   2   7       35.32       25.58      5.68 o 
  -4   2   7       30.67       35.77      3.95 o 
  -3   2   7       63.12       66.57      4.74 o 
  -2   2   7       45.88       50.62      4.27 o 
  -1   2   7      368.58      351.76      5.89 o 
   0   2   7     2082.42     2092.69     25.83 o 
   1   2   7      120.32      117.64      3.52 o 
   2   2   7     1947.44     2121.32     26.56 o 
   3   2   7       87.31       99.91      4.80 o 
   4   2   7       53.70       65.42      5.74 o 
   5   2   7       16.63       23.77      5.82 o 
   6   2   7       13.90        6.36      5.27 o 
   7   2   7        4.78       -5.79      5.79 o 
   8   2   7        1.63        3.96      7.11 o 
  -7   3   7        0.13       -4.37     15.18 o 
  -6   3   7      201.16      169.79     14.29 o 
  -5   3   7      126.35      110.79     10.77 o 
  -4   3   7      114.91      108.50      6.23 o 
  -3   3   7        0.18        0.22      2.41 o 
  -2   3   7      384.06      387.56     11.26 o 
  -1   3   7      216.72      215.67      4.49 o 
   0   3   7        5.88        7.78      1.50 o 
   1   3   7      884.93      968.91     13.58 o 
   2   3   7      698.91      709.22     11.63 o 
   3   3   7      335.93      352.21      8.16 o 
   4   3   7      131.54      130.39      7.77 o 
   5   3   7       80.40       70.19      8.26 o 
   6   3   7      113.53      122.24     11.28 o 
   7   3   7        3.44       10.77      6.84 o 
   8   3   7       16.68       21.77      8.48 o 
  -7   4   7        5.32       14.62     18.43 o 
  -6   4   7      111.94      116.00     10.24 o 
  -5   4   7        0.05        0.48      4.32 o 
  -4   4   7        8.15        5.95      4.08 o 
  -3   4   7       54.39       49.19      4.71 o 
  -2   4   7     1190.81     1181.73     23.47 o 
  -1   4   7       45.66       44.42      2.31 o 
   0   4   7     1553.25     1487.00     20.50 o 
   1   4   7      171.02      163.83      4.29 o 
   2   4   7       10.17       18.92      2.62 o 
   3   4   7      117.41      130.90      5.56 o 
   4   4   7        1.65        3.89      2.88 o 
   5   4   7       19.10       11.62      4.79 o 
   6   4   7      142.83      146.29     12.15 o 
   7   4   7       33.52       35.17      8.06 o 
   8   4   7        0.58       -3.60      8.52 o 
  -7   5   7      152.57      195.94     13.22 o 
  -6   5   7      120.91      113.49     11.02 o 
  -5   5   7       19.70       15.61      6.38 o 
  -4   5   7       15.11        3.95      3.81 o 
  -3   5   7        0.04        4.33      3.55 o 
  -2   5   7      390.55      395.16     16.85 o 
  -1   5   7      240.29      220.33      5.79 o 
   0   5   7      208.51      212.09      6.41 o 
   1   5   7        4.96        6.22      1.57 o 
   2   5   7       28.62       35.49      2.75 o 
   3   5   7      108.84      128.40      6.38 o 
   4   5   7       71.26       72.38      7.55 o 
   5   5   7        6.34        1.70      3.97 o 
   6   5   7       18.42       23.62      6.66 o 
   7   5   7       71.41      113.43     15.86 o 
   8   5   7       24.30       16.61     11.68 o 
  -7   6   7      293.32      363.19     19.71 o 
  -6   6   7       52.27       68.41      9.76 o 
  -5   6   7        1.20        4.74      5.59 o 
  -4   6   7      171.98      179.41     13.51 o 
  -3   6   7      206.19      192.70     12.86 o 
  -2   6   7        9.36        7.53      2.50 o 
  -1   6   7     1171.50     1158.18     17.05 o 
   0   6   7     1008.58     1048.00     15.88 o 
   1   6   7       82.94       67.52      3.59 o 
   2   6   7      104.99      100.10      3.59 o 
   3   6   7      245.79      266.51     10.29 o 
   4   6   7        0.60        2.14      3.06 o 
   5   6   7      156.01      150.07     11.97 o 
   6   6   7       33.90       32.19      7.37 o 
   7   6   7       60.65       71.85     21.48 o 
   8   6   7        4.24       -1.77      9.16 o 
  -7   7   7       17.07       11.05      7.23 o 
  -6   7   7       23.64       31.09      8.12 o 
  -5   7   7      555.41      576.10     44.80 o 
  -4   7   7      191.18      202.44     14.77 o 
  -3   7   7      282.08      268.86     15.97 o 
  -2   7   7      340.84      326.05     10.00 o 
  -1   7   7      270.66      251.31      7.85 o 
   0   7   7      119.00      124.54      4.37 o 
   1   7   7      140.77      153.56      6.01 o 
   2   7   7      180.00      180.41      4.53 o 
   3   7   7      115.90      119.88     12.79 o 
   4   7   7       90.27       86.05      7.43 o 
   5   7   7       39.32       41.65     11.93 o 
   6   7   7       19.96       27.08      7.18 o 
   7   7   7        2.26       11.21      8.09 o 
  -7   8   7        8.48       17.21      8.92 o 
  -6   8   7        4.51        5.53      7.05 o 
  -5   8   7       69.25       64.62     10.45 o 
  -4   8   7      160.07      165.40     14.34 o 
  -3   8   7     1916.72     1869.70     58.06 o 
  -2   8   7      333.53      344.48     12.78 o 
  -1   8   7      715.01      692.38     11.91 o 
   0   8   7      680.86      675.60     12.70 o 
   1   8   7       15.95       13.12      2.17 o 
   2   8   7      127.40      122.67      4.07 o 
   3   8   7       20.23       15.47      3.23 o 
   4   8   7      260.98      275.46     12.62 o 
   5   8   7      165.46      146.87     15.34 o 
   6   8   7      117.06      119.83     14.59 o 
   7   8   7       79.65       71.15     19.03 o 
  -7   9   7      392.81      460.93     32.93 o 
  -6   9   7       12.35       18.63      8.55 o 
  -5   9   7        0.18        4.94      6.16 o 
  -4   9   7      269.46      219.31     34.28 o 
  -3   9   7      733.85      641.17     27.77 o 
  -2   9   7      275.60      257.08     11.26 o 
  -1   9   7      111.94      104.85      5.11 o 
   0   9   7        0.50        2.43      1.94 o 
   1   9   7       12.29       16.27      2.49 o 
   2   9   7      117.54       99.28      5.77 o 
   3   9   7      129.73      124.11      7.33 o 
   4   9   7      672.95      632.83     38.03 o 
   5   9   7       60.20       51.37      8.70 o 
   6   9   7        0.13        2.69      6.77 o 
   7   9   7       76.93       68.21     13.19 o 
  -6  10   7       28.08       19.04      9.87 o 
  -5  10   7      180.52      232.77     18.89 o 
  -4  10   7      100.89      102.00     13.06 o 
  -3  10   7        3.24       11.20      6.40 o 
  -2  10   7       41.43       39.21      4.39 o 
  -1  10   7       11.89        9.91      4.34 o 
   0  10   7      453.95      407.83      9.72 o 
   1  10   7       10.23        7.62      2.19 o 
   2  10   7       50.24       49.85      3.87 o 
   3  10   7      340.89      327.87     12.21 o 
   4  10   7        4.22        1.22      4.46 o 
   5  10   7       42.63       26.84      8.88 o 
   6  10   7        3.59       -0.78      6.78 o 
   7  10   7       72.11       75.27     14.39 o 
  -6  11   7       95.30      105.77     15.23 o 
  -5  11   7       55.80       36.08     12.51 o 
  -4  11   7      328.52      323.76     22.04 o 
  -3  11   7        6.34       15.14      9.20 o 
  -2  11   7       38.81       37.59      5.06 o 
  -1  11   7       26.17       20.50      3.39 o 
   0  11   7        4.19        3.58      2.36 o 
   1  11   7      160.28      153.72      6.24 o 
   2  11   7      388.08      391.63     11.98 o 
   3  11   7      155.11      148.84      8.85 o 
   4  11   7      329.24      349.15     23.27 o 
   5  11   7       47.02       69.68      9.88 o 
   6  11   7       23.54       20.08      8.54 o 
   7  11   7        0.24        9.38      9.20 o 
  -6  12   7       76.63       99.49     19.34 o 
  -5  12   7      187.19      234.03     20.48 o 
  -4  12   7        2.95       21.37      8.75 o 
  -3  12   7      310.07      312.77     14.95 o 
  -2  12   7      404.46      359.79     12.21 o 
  -1  12   7       50.67       69.61      7.85 o 
   0  12   7       33.03       29.39      3.82 o 
   1  12   7       81.42       72.10      7.39 o 
   2  12   7        2.51        3.18      2.23 o 
   3  12   7      151.24      148.40     12.40 o 
   4  12   7      311.24      362.58     19.40 o 
   5  12   7        7.90        9.99      6.14 o 
   6  12   7        1.94        2.23      7.72 o 
   7  12   7       18.69       32.77     12.90 o 
  -6  13   7        9.85       18.59     12.57 o 
  -5  13   7       26.15       18.77     12.67 o 
  -4  13   7      177.12      167.68     18.26 o 
  -3  13   7      208.06      211.67     28.41 o 
  -2  13   7      122.85      113.33      7.48 o 
  -1  13   7       48.37       55.28      4.97 o 
   0  13   7       27.93       16.79      3.51 o 
   1  13   7       10.34        9.91      3.08 o 
   2  13   7        0.28       -1.22      2.90 o 
   3  13   7      161.94      148.70     13.23 o 
   4  13   7        1.31        1.60      5.75 o 
   5  13   7       61.75       83.58     11.76 o 
   6  13   7       14.70       23.44     10.55 o 
  -5  14   7       11.78       19.40     10.74 o 
  -4  14   7        0.38        5.74      8.66 o 
  -3  14   7      221.12      233.22     14.29 o 
  -2  14   7       70.03       55.39      5.61 o 
  -1  14   7        1.65        5.24      3.41 o 
   0  14   7       36.67       23.77      4.17 o 
   1  14   7       66.82       76.10      7.22 o 
   2  14   7        6.09        3.87      4.39 o 
   3  14   7        3.84        7.25      4.10 o 
   4  14   7        1.35        5.00      6.21 o 
   5  14   7        0.03        2.45      6.84 o 
   6  14   7       40.55       38.58     13.19 o 
  -5  15   7       43.83       47.30     13.53 o 
  -4  15   7       12.03       23.82     11.17 o 
  -3  15   7        1.44       -1.18      5.75 o 
  -2  15   7       10.06        9.39      4.18 o 
  -1  15   7       40.58       37.84      4.98 o 
   0  15   7       32.09       33.78      4.98 o 
   1  15   7       16.25       15.48      3.90 o 
   2  15   7        3.45        8.66      4.44 o 
   3  15   7        2.70        5.49      4.83 o 
   4  15   7       46.49       48.99     10.26 o 
   5  15   7       39.72       49.96     11.16 o 
   6  15   7        0.09        0.21     10.48 o 
  -5  16   7       25.54       11.35     13.19 o 
  -4  16   7        6.99       22.16     27.81 o 
  -3  16   7       88.80       96.68     11.19 o 
  -2  16   7      118.98      142.98     11.39 o 
  -1  16   7       66.72       65.92      6.60 o 
   0  16   7       31.78       41.68      5.92 o 
   1  16   7       27.80       27.90      4.83 o 
   2  16   7        7.12        9.20      5.48 o 
   3  16   7        6.56        6.74      5.30 o 
   4  16   7       24.37       19.67      8.82 o 
   5  16   7       26.35       40.42     11.11 o 
  -4  17   7       82.68       57.41     27.55 o 
  -3  17   7       15.98       15.67     10.06 o 
  -2  17   7        7.08        8.38      4.70 o 
  -1  17   7       21.17       15.85      5.38 o 
   0  17   7       86.85       75.90      7.18 o 
   1  17   7       13.19       12.46      4.29 o 
   2  17   7        2.55        1.70      4.81 o 
   3  17   7        1.39        2.29      5.22 o 
   4  17   7        0.55       -2.31      7.14 o 
   5  17   7       50.06       58.63     12.89 o 
  -4  18   7       83.03       89.89     19.41 o 
  -3  18   7       89.06       85.22     13.55 o 
  -2  18   7       48.83       54.61     10.22 o 
  -1  18   7       98.24      110.98     15.28 o 
   0  18   7        0.71        4.51      4.35 o 
   1  18   7       70.29       73.52      6.92 o 
   2  18   7        4.54        8.23      5.81 o 
   3  18   7        8.00        4.92      6.67 o 
   4  18   7       19.51       30.03     10.28 o 
  -3  19   7       18.96       15.40     12.88 o 
  -2  19   7       25.28       25.57      7.40 o 
  -1  19   7       28.41       20.60      6.96 o 
   0  19   7      229.20      205.13     13.66 o 
   1  19   7        0.60       10.52      5.76 o 
   2  19   7        4.25        5.07      6.53 o 
   3  19   7        3.53        7.61      7.37 o 
   4  19   7       13.59       23.44     21.25 o 
  -2  20   7       12.14        1.35      6.69 o 
  -1  20   7       10.59       22.62      7.29 o 
   0  20   7       20.57        9.91      6.71 o 
   1  20   7        3.88        8.23      6.73 o 
   2  20   7       21.08       30.52      8.24 o 
   3  20   7       49.27       41.12      9.16 o 
  -1  21   7        0.95       10.57      7.67 o 
   0  21   7       43.04       48.46     12.67 o 
   1  21   7       51.06       62.42     10.77 o 
  -1 -19   8        9.78        3.05     10.89 o 
   0 -19   8      209.30      230.10     22.27 o 
   1 -19   8        0.01       12.56     10.83 o 
  -2 -18   8        0.68        2.51      8.07 o 
  -1 -18   8       88.76       73.44     15.43 o 
   0 -18   8       90.06       85.18     23.59 o 
   1 -18   8       47.59       35.53      9.10 o 
   2 -18   8        8.39       10.53      8.83 o 
  -3 -17   8        5.63       11.74     14.13 o 
  -2 -17   8        0.13       -1.94      7.60 o 
  -1 -17   8        9.61       -2.40      8.34 o 
   0 -17   8      155.01      137.39     15.15 o 
   1 -17   8       16.32        6.10      6.23 o 
   2 -17   8       57.56       60.84     26.65 o 
   3 -17   8        8.55       11.93      8.74 o 
  -4 -16   8       22.78       29.04     15.13 o 
  -3 -16   8      121.92       95.36     19.39 o 
  -2 -16   8        0.35        0.83      6.30 o 
  -1 -16   8      262.40      283.37     16.43 o 
   0 -16   8       37.01       43.47      7.69 o 
   1 -16   8        1.47        4.96      5.07 o 
   2 -16   8        4.41       15.55     10.58 o 
   3 -16   8       17.80       22.33      9.65 o 
  -4 -15   8       11.82       13.46     11.09 o 
  -3 -15   8      121.11      119.85     18.76 o 
  -2 -15   8       55.89       60.38      7.59 o 
  -1 -15   8       25.93       15.41      5.60 o 
   0 -15   8       35.26       34.55      5.07 o 
   1 -15   8        0.06        1.86      4.77 o 
   2 -15   8       18.78       12.33      6.01 o 
   3 -15   8       10.71       16.24      8.78 o 
   4 -15   8        0.68       -4.38     10.58 o 
   5 -15   8       15.83       14.27     13.47 o 
  -5 -14   8       21.24       36.94     15.56 o 
  -4 -14   8        5.26       14.99     10.87 o 
  -3 -14   8       37.37       26.12      8.37 o 
  -2 -14   8        0.42        1.86      4.52 o 
  -1 -14   8       20.37       21.31      5.27 o 
   0 -14   8       14.92       16.50      3.95 o 
   1 -14   8       45.94       36.79      7.34 o 
   2 -14   8       46.11       35.98      6.62 o 
   3 -14   8       61.83       71.62     10.73 o 
   4 -14   8        8.97       18.52     11.54 o 
   5 -14   8       51.79       40.48     18.39 o 
  -5 -13   8        0.00        4.31      9.98 o 
  -4 -13   8       26.59       29.34     11.39 o 
  -3 -13   8       19.37       11.81      7.17 o 
  -2 -13   8       43.12       32.99      5.45 o 
  -1 -13   8        0.08        9.72      4.26 o 
   0 -13   8       23.60       24.75      4.02 o 
   1 -13   8       22.65       22.20      4.97 o 
   2 -13   8       66.30       49.99      7.03 o 
   3 -13   8       91.00       84.80      9.28 o 
   4 -13   8        5.18       13.19     10.61 o 
   5 -13   8        3.98        8.86     14.12 o 
  -5 -12   8       33.67       20.07     10.17 o 
  -4 -12   8       13.03        3.23      9.40 o 
  -3 -12   8      408.35      359.14     30.22 o 
  -2 -12   8       22.86       19.42      4.58 o 
  -1 -12   8       30.16       34.12      4.96 o 
   0 -12   8        9.94        8.54      3.39 o 
   1 -12   8       79.13       71.59      5.66 o 
   2 -12   8       38.22       28.37      4.66 o 
   3 -12   8       56.35       38.48      6.73 o 
   4 -12   8       20.61       11.75      9.64 o 
   5 -12   8       31.85       23.69     11.71 o 
   6 -12   8       43.44       45.67     14.72 o 
  -6 -11   8        8.27       12.18     11.31 o 
  -5 -11   8        1.89       -2.09      8.16 o 
  -4 -11   8        6.34       11.17      8.19 o 
  -3 -11   8      129.95      134.94     16.48 o 
  -2 -11   8        4.95        1.85      3.42 o 
  -1 -11   8       14.95       17.13      3.59 o 
   0 -11   8        3.71        5.74      2.83 o 
   1 -11   8       25.89       26.27      4.29 o 
   2 -11   8        9.17        1.53      3.33 o 
   3 -11   8       42.81       44.91      6.85 o 
   4 -11   8        1.66        5.58      7.72 o 
   5 -11   8       33.92       46.51     25.23 o 
   6 -11   8        0.53       -1.53     10.45 o 
  -6 -10   8        0.04        3.60      8.71 o 
  -5 -10   8       93.11       94.94     17.54 o 
  -4 -10   8       25.20       22.05      8.73 o 
  -3 -10   8       23.53       16.97      7.88 o 
  -2 -10   8      208.09      165.56      7.68 o 
  -1 -10   8       17.82       17.31      4.51 o 
   0 -10   8        8.14       10.65      2.85 o 
   1 -10   8      138.30      130.90      5.84 o 
   2 -10   8        6.44        6.71      3.39 o 
   3 -10   8      129.19      109.23      9.16 o 
   4 -10   8        5.98        8.86     10.46 o 
   5 -10   8       64.94       96.34     14.97 o 
   6 -10   8       13.78       13.30      9.82 o 
  -6  -9   8        7.62        3.08      9.34 o 
  -5  -9   8        0.03        2.24      7.58 o 
  -4  -9   8       93.61       85.53     13.23 o 
  -3  -9   8        1.17        2.77      5.69 o 
  -2  -9   8      473.65      520.45     13.46 o 
  -1  -9   8      198.09      185.86      6.73 o 
   0  -9   8        6.05       11.81      2.61 o 
   1  -9   8      219.48      253.69      7.37 o 
   2  -9   8       86.77       72.29      5.66 o 
   3  -9   8        6.17       21.87      5.81 o 
   4  -9   8       13.43       24.82     13.59 o 
   5  -9   8       10.27       12.40      8.20 o 
   6  -9   8       68.64       88.17     26.51 o 
   7  -9   8        5.67       17.51     12.30 o 
  -6  -8   8        1.95       12.72      8.15 o 
  -5  -8   8       58.28       30.90      9.56 o 
  -4  -8   8        0.01        4.94      6.42 o 
  -3  -8   8        0.31        7.23      5.90 o 
  -2  -8   8        3.91        4.17      3.57 o 
  -1  -8   8       94.68       94.64      4.72 o 
   0  -8   8        6.56        5.57      2.12 o 
   1  -8   8      166.30      181.48      7.15 o 
   2  -8   8        2.63        1.72      2.79 o 
   3  -8   8      362.20      346.66     17.12 o 
   4  -8   8      255.37      250.70     19.35 o 
   5  -8   8      164.60      167.70     17.43 o 
   6  -8   8       19.40       22.85     15.41 o 
   7  -8   8       41.20       25.05     10.88 o 
  -7  -7   8      122.07      170.91     13.22 o 
  -6  -7   8       21.40       24.87      8.90 o 
  -5  -7   8       17.03       11.85     10.67 o 
  -4  -7   8      231.86      217.10     14.72 o 
  -3  -7   8      274.58      263.43     17.99 o 
  -2  -7   8      462.03      458.00     14.25 o 
  -1  -7   8      221.45      215.05      5.82 o 
   0  -7   8        4.82        6.05      1.90 o 
   1  -7   8      122.58      119.77      4.87 o 
   2  -7   8       61.33       56.53      3.71 o 
   3  -7   8       38.82       48.65      5.89 o 
   4  -7   8      170.29      141.43     14.78 o 
   5  -7   8        1.98       11.27      6.77 o 
   6  -7   8       86.92       79.24     13.36 o 
   7  -7   8        1.84        1.37      8.49 o 
  -7  -6   8        1.35        1.21      7.90 o 
  -6  -6   8        2.44        5.82      6.03 o 
  -5  -6   8       62.54       68.18     12.24 o 
  -4  -6   8       81.82       63.70     14.16 o 
  -3  -6   8     1359.85     1335.01     32.18 o 
  -2  -6   8       88.34      115.87      6.53 o 
  -1  -6   8     1456.55     1430.16     20.73 o 
   0  -6   8      356.91      365.87      7.60 o 
   1  -6   8      542.09      589.46     10.64 o 
   2  -6   8       26.62       33.68      3.01 o 
   3  -6   8      293.14      310.79     12.54 o 
   4  -6   8       71.87       58.13      9.97 o 
   5  -6   8       13.74       10.41      6.61 o 
   6  -6   8        1.58       -0.99      5.99 o 
   7  -6   8       42.23       54.61     12.14 o 
  -7  -5   8      233.99      303.49     17.13 o 
  -6  -5   8       18.80       24.76     10.75 o 
  -5  -5   8      130.73      121.06     11.28 o 
  -4  -5   8        6.33        0.97      4.24 o 
  -3  -5   8       22.16       11.36      4.05 o 
  -2  -5   8       94.59       93.06     10.59 o 
  -1  -5   8       63.16       61.01      2.94 o 
   0  -5   8      714.56      803.28     12.81 o 
   1  -5   8      329.27      339.07      7.28 o 
   2  -5   8      790.24      788.24     14.04 o 
   3  -5   8       11.13        9.50      3.28 o 
   4  -5   8      716.29      659.43     28.92 o 
   5  -5   8        9.00       20.90      7.00 o 
   6  -5   8       54.49       60.37     12.12 o 
   7  -5   8        5.58       11.23      8.58 o 
  -7  -4   8       17.16       19.97     10.13 o 
  -6  -4   8       63.24       53.82      8.36 o 
  -5  -4   8      236.90      255.03     14.62 o 
  -4  -4   8       89.63      111.38      9.93 o 
  -3  -4   8      321.70      323.79     12.14 o 
  -2  -4   8      772.64      758.87     16.70 o 
  -1  -4   8       60.10       70.79      3.70 o 
   0  -4   8        2.69        5.72      1.74 o 
   1  -4   8      454.15      480.45      8.82 o 
   2  -4   8       24.12       29.09      2.58 o 
   3  -4   8      199.32      169.15      6.93 o 
   4  -4   8      221.14      226.70     22.98 o 
   5  -4   8       77.27       53.54      9.52 o 
   6  -4   8        5.39        5.52      6.92 o 
   7  -4   8      103.08      113.19     16.44 o 
  -7  -3   8        7.15       13.82     17.58 o 
  -6  -3   8       36.77       37.00      7.09 o 
  -5  -3   8       13.94       17.56      5.68 o 
  -4  -3   8        1.08        0.74      3.79 o 
  -3  -3   8       38.09       27.54      4.43 o 
  -2  -3   8      452.79      447.64     10.43 o 
  -1  -3   8      128.63      161.06      4.46 o 
   0  -3   8      212.11      215.82      5.32 o 
   1  -3   8       23.49       21.52      2.31 o 
   2  -3   8        5.14       16.04      2.23 o 
   3  -3   8       38.15       38.26      2.81 o 
   4  -3   8      597.42      597.37     33.35 o 
   5  -3   8       88.01       95.22     10.00 o 
   6  -3   8        0.22        6.85      5.25 o 
   7  -3   8        0.24        2.57      7.10 o 
   8  -3   8       21.47       46.32     13.89 o 
  -7  -2   8       11.43       11.79     12.34 o 
  -6  -2   8        8.34        9.17      5.08 o 
  -5  -2   8      251.27      267.99     18.31 o 
  -4  -2   8     1045.92     1047.16     25.47 o 
  -3  -2   8      133.21      110.41      6.17 o 
  -2  -2   8      414.75      508.92     12.23 o 
  -1  -2   8       28.78       36.31      2.28 o 
   0  -2   8     2536.03     2655.03     33.00 o 
   1  -2   8      999.66     1060.46     14.21 o 
   2  -2   8      217.35      261.79      6.26 o 
   3  -2   8      385.37      426.04      9.64 o 
   4  -2   8        7.63       17.37      4.87 o 
   5  -2   8      208.71      158.31     12.21 o 
   6  -2   8        2.24        8.13      5.96 o 
   7  -2   8       25.77       37.19     11.09 o 
   8  -2   8        3.47        0.58     11.92 o 
  -7  -1   8       21.87       25.74     13.10 o 
  -6  -1   8       93.47       86.65     11.88 o 
  -5  -1   8       80.37       79.88      8.06 o 
  -4  -1   8       93.63       85.55      6.74 o 
  -3  -1   8        0.16        1.61      2.56 o 
  -2  -1   8       17.03        8.91      2.03 o 
  -1  -1   8      709.96      692.35     10.32 o 
   0  -1   8     2040.36     2247.36     27.93 o 
   1  -1   8      975.87     1054.13     14.00 o 
   2  -1   8        1.40        4.42      1.43 o 
   3  -1   8      137.10      143.62      9.32 o 
   4  -1   8       29.99       25.35      6.22 o 
   5  -1   8       35.19       26.62      5.99 o 
   6  -1   8      228.83      199.09     16.42 o 
   7  -1   8       24.69       30.43      8.26 o 
   8  -1   8       14.45        1.83      8.29 o 
  -7   0   8        0.00        1.49      9.50 o 
  -6   0   8       20.02       13.20      4.89 o 
  -5   0   8        4.75       13.61      4.47 o 
  -4   0   8       59.07       55.34     10.19 o 
  -3   0   8      347.08      303.80     10.10 o 
  -2   0   8       27.73       30.80      2.79 o 
  -1   0   8     2805.80     2879.91     34.60 o 
   0   0   8        0.01        4.22      1.40 o 
   1   0   8     1432.29     1453.37     19.22 o 
   2   0   8     1204.82     1252.52     18.02 o 
   3   0   8      573.59      631.28     15.50 o 
   4   0   8       44.01       50.10      6.83 o 
   5   0   8       74.57       71.65      8.90 o 
   6   0   8        7.00        0.39      4.90 o 
   7   0   8       14.56       16.10     11.16 o 
   8   0   8        0.29        0.19      8.04 o 
  -7   1   8        3.06        5.11      9.93 o 
  -6   1   8        4.66        8.71      7.73 o 
  -5   1   8       18.78       15.53      5.53 o 
  -4   1   8        2.10       -0.26      3.69 o 
  -3   1   8      180.65      145.69      7.01 o 
  -2   1   8       69.59       71.88      5.45 o 
  -1   1   8     3471.92     3663.87     40.82 o 
   0   1   8        2.61        4.51      1.43 o 
   1   1   8      457.57      492.81      8.31 o 
   2   1   8      210.88      227.03      4.88 o 
   3   1   8      430.96      466.36     13.15 o 
   4   1   8       26.80       23.41      5.12 o 
   5   1   8      192.76      159.74     11.96 o 
   6   1   8        6.10        1.38      4.91 o 
   7   1   8       16.21       11.55      6.76 o 
   8   1   8        1.82        0.51      7.83 o 
  -7   2   8        6.72       14.83     10.86 o 
  -6   2   8       23.80       26.89     12.53 o 
  -5   2   8       12.67       20.39      6.11 o 
  -4   2   8      318.74      289.01     12.69 o 
  -3   2   8       24.14       18.76      3.53 o 
  -2   2   8       67.85       77.24      5.89 o 
  -1   2   8     2162.82     2258.03     26.16 o 
   0   2   8        8.48        8.08      1.60 o 
   1   2   8      536.47      577.04      9.32 o 
   2   2   8      362.30      401.64      6.47 o 
   3   2   8      172.35      197.37      8.88 o 
   4   2   8        0.42       -2.09      2.99 o 
   5   2   8        5.88        4.61      4.06 o 
   6   2   8        3.32        1.04      4.91 o 
   7   2   8       45.72       57.63      9.92 o 
   8   2   8       11.98       14.48      8.93 o 
  -7   3   8       14.57       21.09     11.72 o 
  -6   3   8       12.77       16.83      5.50 o 
  -5   3   8       80.13       78.22      8.86 o 
  -4   3   8      320.01      322.28     13.10 o 
  -3   3   8      137.45      143.11      9.04 o 
  -2   3   8        1.16        3.52      1.85 o 
  -1   3   8     1377.66     1414.01     18.25 o 
   0   3   8     3617.72     3819.89     45.45 o 
   1   3   8      991.72     1048.27     14.77 o 
   2   3   8       11.84       12.96      1.42 o 
   3   3   8      135.46      144.42      5.77 o 
   4   3   8        2.61       -1.45      3.31 o 
   5   3   8        0.57        5.98      4.14 o 
   6   3   8       52.65       80.01     10.55 o 
   7   3   8       16.74       21.16      7.59 o 
   8   3   8       11.45        7.97      8.56 o 
  -7   4   8       25.51        1.66     17.73 o 
  -6   4   8       43.27       37.07     10.44 o 
  -5   4   8       28.13       23.75      6.50 o 
  -4   4   8      436.18      452.89     20.40 o 
  -3   4   8       35.94       31.86      4.88 o 
  -2   4   8       35.46       25.84      2.92 o 
  -1   4   8      697.08      768.54     11.21 o 
   0   4   8      669.33      698.69     11.41 o 
   1   4   8      521.79      557.80      9.80 o 
   2   4   8      476.72      535.22      8.21 o 
   3   4   8      481.15      505.30     13.17 o 
   4   4   8       18.18       12.76      4.85 o 
   5   4   8       30.01       32.58      6.36 o 
   6   4   8       49.28       45.38      8.11 o 
   7   4   8       48.96       47.95      9.18 o 
   8   4   8        5.99        6.13      9.56 o 
  -7   5   8       40.43       42.81      9.71 o 
  -6   5   8       51.60       52.24     18.95 o 
  -5   5   8       15.80       20.65      9.44 o 
  -4   5   8       55.14       37.82      7.69 o 
  -3   5   8        0.36        3.45      3.37 o 
  -2   5   8      632.22      615.33     15.05 o 
  -1   5   8      105.54      115.60      5.69 o 
   0   5   8        4.18        3.10      1.57 o 
   1   5   8       32.74       28.66      3.31 o 
   2   5   8      396.79      439.07      8.77 o 
   3   5   8        1.46        4.32      2.00 o 
   4   5   8       94.93       80.73     19.24 o 
   5   5   8       53.15       27.38      7.31 o 
   6   5   8        1.79       -0.39      4.47 o 
   7   5   8       55.27       67.71     10.34 o 
   8   5   8        3.83        7.06     10.43 o 
  -7   6   8        0.20        5.15      7.61 o 
  -6   6   8       49.19       57.30      9.45 o 
  -5   6   8      304.65      335.76     19.34 o 
  -4   6   8      153.06      115.21     11.68 o 
  -3   6   8      211.74      201.98     11.22 o 
  -2   6   8     1227.56     1212.74     38.26 o 
  -1   6   8     1230.42     1280.25     18.77 o 
   0   6   8      103.60      109.51      4.19 o 
   1   6   8      171.36      187.04      5.33 o 
   2   6   8      567.86      572.36      9.33 o 
   3   6   8      126.75      144.22      5.88 o 
   4   6   8        3.67        4.67      3.34 o 
   5   6   8       13.76       14.31      5.29 o 
   6   6   8       37.34       23.51      7.06 o 
   7   6   8      115.40      144.41     13.66 o 
  -7   7   8        1.16        4.43      7.23 o 
  -6   7   8        1.13        4.13      6.87 o 
  -5   7   8       78.67       67.50     15.33 o 
  -4   7   8       34.91       38.86     12.22 o 
  -3   7   8        8.99       10.61      7.10 o 
  -2   7   8     1214.03     1249.13     27.32 o 
  -1   7   8      451.44      464.32      9.08 o 
   0   7   8      356.73      391.59      7.68 o 
   1   7   8       64.06       60.09      5.18 o 
   2   7   8      968.74      979.32     14.28 o 
   3   7   8        8.11       10.00      3.99 o 
   4   7   8        0.52        2.28      3.79 o 
   5   7   8      139.19      109.18     19.00 o 
   6   7   8       35.50       35.29      8.01 o 
   7   7   8        7.26        0.46      7.50 o 
  -7   8   8       13.20       33.51     13.38 o 
  -6   8   8        0.37        1.21      7.46 o 
  -5   8   8       91.49       82.07     11.72 o 
  -4   8   8       29.41       27.64      7.48 o 
  -3   8   8      373.26      348.78     19.70 o 
  -2   8   8       25.82       29.82      4.74 o 
  -1   8   8      104.35       95.42      5.04 o 
   0   8   8      100.88       93.60      4.29 o 
   1   8   8        1.60        5.54      2.33 o 
   2   8   8      100.90       87.19      4.16 o 
   3   8   8      235.85      250.50      9.93 o 
   4   8   8       13.47       15.49      7.76 o 
   5   8   8       10.60        2.05      4.59 o 
   6   8   8        2.06       -2.61      5.25 o 
   7   8   8        9.19        9.41     12.51 o 
  -7   9   8       32.69       31.69     15.45 o 
  -6   9   8      113.93      115.08     14.61 o 
  -5   9   8        3.09       -1.97      6.27 o 
  -4   9   8       18.74       18.34      6.84 o 
  -3   9   8       57.94       42.99      8.86 o 
  -2   9   8       46.71       54.21      6.26 o 
  -1   9   8        4.61        3.04      2.13 o 
   0   9   8        3.69        3.58      2.02 o 
   1   9   8       28.58       28.56      2.99 o 
   2   9   8       86.81       74.38      6.58 o 
   3   9   8       76.93       78.07      7.72 o 
   4   9   8       27.09       32.48      6.58 o 
   5   9   8       29.83       31.41      7.30 o 
   6   9   8       66.47       80.05     13.17 o 
   7   9   8       73.71       81.70     16.28 o 
  -6  10   8       89.54      124.98     34.36 o 
  -5  10   8       84.04       67.56     11.81 o 
  -4  10   8       56.13        8.59     12.34 o 
  -3  10   8      152.86      169.77     18.37 o 
  -2  10   8     1687.16     1706.85     40.23 o 
  -1  10   8      472.27      468.90     11.25 o 
   0  10   8       57.78       59.80      5.23 o 
   1  10   8       16.93       11.09      2.55 o 
   2  10   8        2.09        3.85      2.26 o 
   3  10   8      917.26      981.93     24.41 o 
   4  10   8       32.12       18.59      6.07 o 
   5  10   8      116.67      109.13     14.45 o 
   6  10   8        6.56       12.39      8.37 o 
   7  10   8        5.08       16.13      9.68 o 
  -6  11   8       88.18      110.07     16.26 o 
  -5  11   8        0.15        2.35      6.78 o 
  -4  11   8       57.53       47.86     11.66 o 
  -3  11   8        4.14       10.49      6.96 o 
  -2  11   8       51.42       39.79      6.83 o 
  -1  11   8        0.32        1.79      2.60 o 
   0  11   8       78.36       95.99      5.60 o 
   1  11   8       34.15       36.68      3.70 o 
   2  11   8       38.60       32.30      3.75 o 
   3  11   8      243.06      257.58     12.25 o 
   4  11   8      459.98      460.84     20.86 o 
   5  11   8       11.96        6.27      7.75 o 
   6  11   8        0.14        5.64      8.21 o 
   7  11   8        3.88        1.38     10.03 o 
  -6  12   8       18.90       19.64     11.66 o 
  -5  12   8       34.48       37.42     10.71 o 
  -4  12   8      120.47       80.30     13.43 o 
  -3  12   8      128.60      130.09     10.72 o 
  -2  12   8        4.82       12.03      3.41 o 
  -1  12   8       10.47       14.85      3.40 o 
   0  12   8      101.03       86.09      5.61 o 
   1  12   8        0.43       -0.05      2.58 o 
   2  12   8      121.09      117.55      5.83 o 
   3  12   8       28.23       32.84      8.14 o 
   4  12   8      146.78      196.72     21.99 o 
   5  12   8        7.98        1.20      7.63 o 
   6  12   8        5.76       22.63      9.93 o 
  -6  13   8       21.00       29.25     13.14 o 
  -5  13   8        0.11        5.16      9.75 o 
  -4  13   8       37.36       34.19     10.99 o 
  -3  13   8      468.74      504.65     36.71 o 
  -2  13   8        5.79       10.03      3.42 o 
  -1  13   8        0.05       -1.94      2.79 o 
   0  13   8        5.35        9.41      3.13 o 
   1  13   8      168.47      151.74      7.92 o 
   2  13   8        7.63        7.44      3.76 o 
   3  13   8       11.37        9.72      4.53 o 
   4  13   8      117.00      127.89     14.23 o 
   5  13   8      183.23      196.75     20.67 o 
   6  13   8        1.52       16.90     10.51 o 
  -5  14   8       28.70       54.61     26.65 o 
  -4  14   8       10.15        5.52      8.55 o 
  -3  14   8       75.69       69.64      9.14 o 
  -2  14   8       77.88       54.75      5.55 o 
  -1  14   8       18.31        9.97      3.57 o 
   0  14   8        0.80        2.00      2.96 o 
   1  14   8        5.62        3.87      3.27 o 
   2  14   8        6.24        4.24      3.69 o 
   3  14   8        0.59       -2.62      4.06 o 
   4  14   8        6.93        8.18      6.99 o 
   5  14   8        0.08       -2.13      8.45 o 
   6  14   8       53.19       49.48     14.27 o 
  -5  15   8       17.80       41.45     12.98 o 
  -4  15   8       21.36       29.05     11.88 o 
  -3  15   8        1.21        5.68      6.24 o 
  -2  15   8      136.09      122.16      7.82 o 
  -1  15   8       24.67       19.28      4.17 o 
   0  15   8       84.28       96.48      7.17 o 
   1  15   8       25.31       21.55      6.26 o 
   2  15   8        0.01        2.96      5.58 o 
   3  15   8       33.05       22.54      6.00 o 
   4  15   8        4.37        7.41      7.89 o 
   5  15   8        5.34       -0.15      8.00 o 
  -4  16   8       12.60       -4.07      9.19 o 
  -3  16   8        6.14        0.91      5.43 o 
  -2  16   8       84.05       92.16      7.31 o 
  -1  16   8        4.71        0.19      3.53 o 
   0  16   8       20.66       22.96      4.73 o 
   1  16   8       51.45       56.42      6.11 o 
   2  16   8        4.03        7.60      5.38 o 
   3  16   8       10.91       14.94      5.48 o 
   4  16   8       11.58        9.59      7.65 o 
   5  16   8       29.77       17.35      9.49 o 
  -4  17   8       88.16       99.68     18.61 o 
  -3  17   8      167.26      143.28     15.39 o 
  -2  17   8       34.78       28.58      5.56 o 
  -1  17   8        0.77        9.55      4.48 o 
   0  17   8       12.06       11.46      4.57 o 
   1  17   8      165.32      148.76     13.87 o 
   2  17   8        2.98        1.08      5.18 o 
   3  17   8        3.33       14.39      8.87 o 
   4  17   8        1.55        8.66      7.92 o 
   5  17   8       59.96       64.42     15.29 o 
  -3  18   8      126.81      133.24     15.91 o 
  -2  18   8       68.85       77.71     14.18 o 
  -1  18   8       72.80       52.46     14.64 o 
   0  18   8       15.66       14.43      5.44 o 
   1  18   8        1.86        5.62      4.88 o 
   2  18   8        0.00        1.30      5.41 o 
   3  18   8        7.11        7.03      6.54 o 
   4  18   8       35.13       14.31      9.23 o 
  -3  19   8        8.92       13.86      9.47 o 
  -2  19   8        1.12        3.24      5.92 o 
  -1  19   8        5.13        1.74      5.94 o 
   0  19   8      263.71      267.38     34.51 o 
   1  19   8        1.18        6.59      5.63 o 
   2  19   8       10.29        5.06      8.28 o 
   3  19   8        0.02        0.43      6.56 o 
  -2  20   8       45.13       47.05     11.17 o 
  -1  20   8        5.24        3.06      6.49 o 
   0  20   8       35.52       48.31      8.94 o 
   1  20   8       34.90       43.04      8.89 o 
   2  20   8        0.05       12.51      7.02 o 
   0  21   8       20.75       15.57      8.04 o 
   1  21   8       74.08       53.89     10.31 o 
  -2 -18   9       53.82       21.00     20.54 o 
  -1 -18   9        2.94        9.96      9.72 o 
   0 -18   9       11.11       16.58      8.53 o 
   1 -18   9       26.44       28.11     10.91 o 
   2 -18   9        0.17        4.40     10.75 o 
  -3 -17   9       48.34       59.02     19.00 o 
  -2 -17   9        5.96       10.93     15.31 o 
  -1 -17   9      199.24      198.64     18.76 o 
   0 -17   9      123.43      148.20     15.78 o 
   1 -17   9        0.01       -2.44      8.48 o 
   2 -17   9        0.02       -1.00      8.07 o 
   3 -17   9        3.40       22.82     10.69 o 
  -3 -16   9        0.26        1.38     10.85 o 
  -2 -16   9       29.14       24.42      7.10 o 
  -1 -16   9        8.38        1.16      8.53 o 
   0 -16   9       23.25       19.19      7.90 o 
   1 -16   9       92.09      100.95     14.73 o 
   2 -16   9        0.03        2.46      7.70 o 
   3 -16   9       56.25       57.70     12.14 o 
  -4 -15   9        4.82        5.48     13.04 o 
  -3 -15   9        3.02       -8.19      8.19 o 
  -2 -15   9        1.91       11.67      5.60 o 
  -1 -15   9      207.81      206.62     16.29 o 
   0 -15   9      189.36      207.16     18.99 o 
   1 -15   9       40.15       30.61      6.45 o 
   2 -15   9       51.76       63.44     10.61 o 
   3 -15   9        2.42       -0.17      7.99 o 
   4 -15   9       19.79       32.47     19.59 o 
  -4 -14   9       11.62        8.51     10.43 o 
  -3 -14   9       19.24       15.03      8.62 o 
  -2 -14   9      147.49      150.01     11.57 o 
  -1 -14   9        8.13        9.77      5.48 o 
   0 -14   9       16.11       13.88      5.02 o 
   1 -14   9        3.22        6.12      4.01 o 
   2 -14   9        0.07        3.23      5.44 o 
   3 -14   9       34.35       56.01      8.65 o 
   4 -14   9        0.02       -4.72     11.11 o 
   5 -14   9        1.53        1.38     12.44 o 
  -5 -13   9      133.86      155.72     34.44 o 
  -4 -13   9        0.64        1.05      9.36 o 
  -3 -13   9        0.84        6.49      6.50 o 
  -2 -13   9      172.58      157.44     10.71 o 
  -1 -13   9      174.32      181.57     10.60 o 
   0 -13   9       82.98       88.12      6.35 o 
   1 -13   9       87.23       94.53      6.75 o 
   2 -13   9       58.71       52.10      7.08 o 
   3 -13   9       39.27       43.22     14.11 o 
   4 -13   9        1.70        6.47     10.71 o 
   5 -13   9        8.08       11.74     11.17 o 
  -5 -12   9        1.91       12.91     10.28 o 
  -4 -12   9        0.23       -1.12      8.18 o 
  -3 -12   9       41.82       13.04      9.20 o 
  -2 -12   9       13.75       14.85      4.50 o 
  -1 -12   9       42.65       43.36      5.32 o 
   0 -12   9       15.24       18.93      3.96 o 
   1 -12   9       12.25       15.44      3.98 o 
   2 -12   9       15.24       11.03      3.87 o 
   3 -12   9        0.05        3.71      4.87 o 
   4 -12   9        1.87       11.62     11.56 o 
   5 -12   9       26.04       22.51     11.50 o 
   6 -12   9        2.05      -11.59     11.59 o 
  -6 -11   9      319.80      382.26     28.70 o 
  -5 -11   9       84.38       84.83     15.33 o 
  -4 -11   9        2.61        5.02      8.14 o 
  -3 -11   9      136.32      108.40     15.22 o 
  -2 -11   9       15.15       17.40      6.56 o 
  -1 -11   9       93.59      107.22      6.96 o 
   0 -11   9      241.54      233.14      8.50 o 
   1 -11   9       12.06       11.27      3.61 o 
   2 -11   9        2.10       -0.29      4.09 o 
   3 -11   9       98.28       83.02     11.64 o 
   4 -11   9       52.11       34.38     13.07 o 
   5 -11   9       44.63       23.00     10.01 o 
   6 -11   9       16.76        3.14     11.22 o 
  -6 -10   9      168.81      184.45     20.53 o 
  -5 -10   9       20.31       11.34     12.14 o 
  -4 -10   9       63.29       70.96     21.97 o 
  -3 -10   9      108.24      142.26     16.30 o 
  -2 -10   9        0.11        1.66      3.07 o 
  -1 -10   9       18.24       12.95      3.56 o 
   0 -10   9       18.70       21.94      3.47 o 
   1 -10   9       54.86       64.91      5.93 o 
   2 -10   9       21.33       21.02      8.65 o 
   3 -10   9        0.28        1.30      4.45 o 
   4 -10   9        0.20        0.49     10.38 o 
   5 -10   9       33.03       34.15     10.78 o 
   6 -10   9       24.15       21.55     11.03 o 
  -6  -9   9        1.66        4.01      9.33 o 
  -5  -9   9       38.80       49.98     11.78 o 
  -4  -9   9      371.60      353.13     95.29 o 
  -3  -9   9      352.82      330.26     22.39 o 
  -2  -9   9      232.46      216.78     11.21 o 
  -1  -9   9      143.88      138.43      6.89 o 
   0  -9   9       59.90       57.90      6.20 o 
   1  -9   9      421.44      410.62     12.65 o 
   2  -9   9       86.07       85.81      7.24 o 
   3  -9   9       93.87       87.96      8.30 o 
   4  -9   9        2.88       13.28      7.54 o 
   5  -9   9        2.34        8.12      7.81 o 
   6  -9   9      355.58      372.88     27.26 o 
  -6  -8   9       73.68       81.98     14.15 o 
  -5  -8   9       17.05       26.53      9.65 o 
  -4  -8   9        9.52       10.83      6.87 o 
  -3  -8   9        9.34       13.50      8.66 o 
  -2  -8   9       67.96       71.65      6.75 o 
  -1  -8   9      104.07      104.19      5.83 o 
   0  -8   9      102.12       99.84      5.36 o 
   1  -8   9       66.13       69.24      4.33 o 
   2  -8   9        0.10        2.88      2.38 o 
   3  -8   9        4.78        3.42      3.99 o 
   4  -8   9      105.30      156.54     16.42 o 
   5  -8   9        0.65       11.54     10.21 o 
   6  -8   9       22.89       17.32      9.45 o 
   7  -8   9       37.35       34.45     13.59 o 
  -6  -7   9        4.59       17.06     14.33 o 
  -5  -7   9        5.26       16.32      6.92 o 
  -4  -7   9       14.33        8.75      7.62 o 
  -3  -7   9      700.44      699.44     30.65 o 
  -2  -7   9       28.72       18.28      4.29 o 
  -1  -7   9       18.23       18.56      3.26 o 
   0  -7   9      212.56      207.91      6.56 o 
   1  -7   9      182.05      189.60      6.13 o 
   2  -7   9       46.40       53.18      4.07 o 
   3  -7   9      804.36      773.64     41.24 o 
   4  -7   9       54.58       57.53     10.62 o 
   5  -7   9       56.43       59.39     11.94 o 
   6  -7   9        8.67        3.82      7.30 o 
   7  -7   9       34.04       43.14     12.14 o 
  -7  -6   9       22.58       15.67     11.95 o 
  -6  -6   9       12.89        9.10      7.21 o 
  -5  -6   9      111.34      111.00     17.87 o 
  -4  -6   9      389.63      380.51     46.98 o 
  -3  -6   9       10.19       15.25      5.29 o 
  -2  -6   9      160.43      158.19     10.91 o 
  -1  -6   9       13.22       10.36      2.32 o 
   0  -6   9      300.78      322.00      6.84 o 
   1  -6   9       16.73       22.58      2.89 o 
   2  -6   9       81.42       72.38      3.94 o 
   3  -6   9       38.06       36.64      5.46 o 
   4  -6   9      295.68      337.22     43.53 o 
   5  -6   9       65.05       53.22     13.21 o 
   6  -6   9        0.59       -4.09      7.14 o 
   7  -6   9       25.08       26.22     10.01 o 
  -7  -5   9       71.28       95.71     11.47 o 
  -6  -5   9       29.89        8.32      6.85 o 
  -5  -5   9        9.61       12.87      5.86 o 
  -4  -5   9      134.03      111.86     14.68 o 
  -3  -5   9     1391.04     1360.54     32.69 o 
  -2  -5   9      289.43      281.24      9.61 o 
  -1  -5   9      441.16      445.43      8.70 o 
   0  -5   9       13.43       11.69      2.27 o 
   1  -5   9        3.46        3.58      1.93 o 
   2  -5   9      174.42      179.63      5.33 o 
   3  -5   9       30.04       28.47      4.39 o 
   4  -5   9      201.11      187.10     16.24 o 
   5  -5   9        5.21        6.44      5.96 o 
   6  -5   9       65.17       87.53     17.75 o 
   7  -5   9       36.43       30.32     10.34 o 
  -7  -4   9       59.40       73.26      9.90 o 
  -6  -4   9        4.38        2.62      5.92 o 
  -5  -4   9       23.32       29.68      6.88 o 
  -4  -4   9        0.91       10.10      4.84 o 
  -3  -4   9        8.34        3.29      3.84 o 
  -2  -4   9      549.27      519.96     13.23 o 
  -1  -4   9      319.70      349.25      7.75 o 
   0  -4   9       28.87       32.44      2.82 o 
   1  -4   9       24.50       24.47      2.51 o 
   2  -4   9        1.13        3.10      1.64 o 
   3  -4   9      128.84      109.04     11.86 o 
   4  -4   9        0.60        3.45      3.87 o 
   5  -4   9      101.86       83.40     12.19 o 
   6  -4   9        4.82        3.92      6.54 o 
   7  -4   9       11.29        4.70      7.92 o 
  -7  -3   9        5.28       10.90      6.49 o 
  -6  -3   9       13.52       15.33      6.67 o 
  -5  -3   9      106.43      118.63     10.82 o 
  -4  -3   9       25.23       12.02      8.03 o 
  -3  -3   9      667.21      661.90     19.02 o 
  -2  -3   9      340.13      334.29     15.03 o 
  -1  -3   9      139.34      130.48      4.06 o 
   0  -3   9        0.01        3.66      1.62 o 
   1  -3   9      225.86      207.98      6.28 o 
   2  -3   9      292.90      274.99      5.88 o 
   3  -3   9      122.15      108.19     10.10 o 
   4  -3   9       13.49        8.85      4.49 o 
   5  -3   9       62.12       56.69     11.46 o 
   6  -3   9       13.92       10.08      5.81 o 
   7  -3   9       21.14       11.20     15.18 o 
  -7  -2   9        3.45        4.63     12.20 o 
  -6  -2   9        0.64        3.48      5.09 o 
  -5  -2   9       97.13      112.08     11.64 o 
  -4  -2   9      569.22      518.96     19.57 o 
  -3  -2   9        6.12        9.55      3.61 o 
  -2  -2   9        5.48        5.11      2.25 o 
  -1  -2   9        3.28        3.83      1.59 o 
   0  -2   9      359.84      416.46      7.92 o 
   1  -2   9       22.18       26.53      2.27 o 
   2  -2   9       19.76       14.44      1.76 o 
   3  -2   9       23.08       17.36      2.94 o 
   4  -2   9       29.56       19.55      5.20 o 
   5  -2   9        9.60        4.06      4.69 o 
   6  -2   9        4.78       -3.38      5.02 o 
   7  -2   9        2.97       -5.84      5.84 o 
  -7  -1   9       38.97       16.65     16.26 o 
  -6  -1   9        9.96        4.43      6.73 o 
  -5  -1   9        3.94        3.92      4.58 o 
  -4  -1   9       58.29       63.90     10.84 o 
  -3  -1   9      505.05      452.86     23.63 o 
  -2  -1   9      234.35      230.58      7.91 o 
  -1  -1   9      209.26      224.72      5.18 o 
   0  -1   9      624.96      706.07     10.97 o 
   1  -1   9      179.07      190.00      4.75 o 
   2  -1   9        2.68        3.18      1.39 o 
   3  -1   9       53.09       50.94      6.90 o 
   4  -1   9       24.53       19.84      5.64 o 
   5  -1   9       18.86       11.97      4.94 o 
   6  -1   9      121.16      131.54     12.95 o 
   7  -1   9        9.20        3.24      6.46 o 
   8  -1   9       46.24       49.91     11.83 o 
  -7   0   9      111.33      115.52     28.66 o 
  -6   0   9       13.89       17.41      6.36 o 
  -5   0   9       42.83       47.21      7.04 o 
  -4   0   9       64.73       83.83     17.62 o 
  -3   0   9      205.04      186.47      9.70 o 
  -2   0   9        1.67        1.27      1.96 o 
  -1   0   9      227.29      249.78      5.98 o 
   0   0   9      514.93      569.13      9.31 o 
   1   0   9        6.72        8.18      1.67 o 
   2   0   9      276.19      259.58      5.09 o 
   3   0   9       13.75       17.60      2.32 o 
   4   0   9       88.55       88.18      9.11 o 
   5   0   9        1.77        5.02      5.44 o 
   6   0   9       12.53       16.66      8.71 o 
   7   0   9       18.56       18.12      6.76 o 
   8   0   9      107.10      121.52     14.84 o 
  -7   1   9       67.98       90.52     23.61 o 
  -6   1   9       62.60       66.77     15.74 o 
  -5   1   9       41.52       37.07      7.40 o 
  -4   1   9       40.53       37.03      7.03 o 
  -3   1   9      188.81      185.72     17.54 o 
  -2   1   9      160.50      157.74      4.79 o 
  -1   1   9      213.99      223.09      5.18 o 
   0   1   9        0.24       -0.96      1.38 o 
   1   1   9        1.08        1.11      1.49 o 
   2   1   9      116.99      110.85      5.22 o 
   3   1   9       54.56       59.65      3.36 o 
   4   1   9        0.74       -2.20      3.58 o 
   5   1   9      247.39      250.51     24.92 o 
   6   1   9        3.58       -0.26      6.32 o 
   7   1   9       17.44       27.60      8.08 o 
   8   1   9        1.47       -3.86      8.59 o 
  -7   2   9       45.07       27.23     22.66 o 
  -6   2   9        2.02        7.75      5.29 o 
  -5   2   9        1.10        5.21      4.92 o 
  -4   2   9      529.81      516.44     22.47 o 
  -3   2   9        2.86        6.71      3.14 o 
  -2   2   9       50.36       56.72      3.49 o 
  -1   2   9        5.83       10.67      1.59 o 
   0   2   9     1220.48     1332.81     18.10 o 
   1   2   9       74.01       81.64      3.35 o 
   2   2   9       98.70       80.39      4.24 o 
   3   2   9        2.80        0.48      1.72 o 
   4   2   9       32.39       50.94      7.33 o 
   5   2   9        3.81        5.03      4.69 o 
   6   2   9       19.58       20.23      6.54 o 
   7   2   9        4.54        5.05      6.12 o 
   8   2   9       41.45       45.57     11.76 o 
  -7   3   9       53.55       20.25     12.01 o 
  -6   3   9       23.89       27.41      7.13 o 
  -5   3   9        0.07        2.05      4.96 o 
  -4   3   9       63.39       72.20     15.22 o 
  -3   3   9       36.64       41.05      5.28 o 
  -2   3   9      254.36      258.13      9.67 o 
  -1   3   9       48.16       52.53      2.63 o 
   0   3   9     1162.21     1197.41     16.66 o 
   1   3   9       31.76       39.64      3.23 o 
   2   3   9      231.05      205.18      6.13 o 
   3   3   9        7.18        6.64      1.87 o 
   4   3   9        4.52        7.42      4.04 o 
   5   3   9        3.93        7.71      4.81 o 
   6   3   9       84.45       81.93     12.45 o 
   7   3   9        0.16        6.37      6.25 o 
   8   3   9        5.72        7.05      8.73 o 
  -7   4   9        0.51        5.33      5.73 o 
  -6   4   9        7.40       10.03      6.25 o 
  -5   4   9        0.05        5.64      5.68 o 
  -4   4   9        5.56        6.65      4.89 o 
  -3   4   9      596.50      561.52     18.65 o 
  -2   4   9       86.13       79.58      5.00 o 
  -1   4   9       13.42        8.92      1.70 o 
   0   4   9      439.35      474.94      8.50 o 
   1   4   9      388.19      395.97      7.65 o 
   2   4   9        9.44        9.31      1.55 o 
   3   4   9       63.60       60.52      3.71 o 
   4   4   9        3.88        7.43      4.31 o 
   5   4   9        0.27       -0.52      3.63 o 
   6   4   9      108.73      114.25     23.12 o 
   7   4   9       11.77        7.65      6.58 o 
   8   4   9       70.64      109.92     16.44 o 
  -7   5   9       45.18       60.90     14.85 o 
  -6   5   9        9.56       -5.21      5.33 o 
  -5   5   9      149.56      198.81     15.05 o 
  -4   5   9        5.65        7.96      5.35 o 
  -3   5   9      353.10      347.63     14.39 o 
  -2   5   9        0.45        3.58      2.60 o 
  -1   5   9        8.65        8.81      1.87 o 
   0   5   9       18.06       25.40      2.40 o 
   1   5   9       37.23       47.53      2.97 o 
   2   5   9       98.72       94.72      3.37 o 
   3   5   9        0.24       -1.46      2.43 o 
   4   5   9       63.49       70.89     11.51 o 
   5   5   9      131.86      127.33     11.65 o 
   6   5   9       11.60       11.87      5.80 o 
   7   5   9        2.40        0.71      6.30 o 
  -7   6   9        6.99       13.94     13.65 o 
  -6   6   9       53.46       42.44      9.72 o 
  -5   6   9      134.43      125.15     12.78 o 
  -4   6   9       38.13       28.55      7.27 o 
  -3   6   9        0.01        6.67      4.40 o 
  -2   6   9        8.02        5.42      2.94 o 
  -1   6   9      167.96      184.09      5.56 o 
   0   6   9      173.17      193.62      7.07 o 
   1   6   9       37.41       42.65      2.83 o 
   2   6   9       32.16       39.27      2.56 o 
   3   6   9       16.16       12.14      2.87 o 
   4   6   9       35.83       26.34      6.99 o 
   5   6   9        0.64        1.40      4.57 o 
   6   6   9        1.67        7.33      5.87 o 
   7   6   9       14.03       18.86      7.92 o 
  -7   7   9       40.29       53.82     18.35 o 
  -6   7   9        2.89        3.89      7.31 o 
  -5   7   9      209.32      181.10     15.71 o 
  -4   7   9       45.15       42.10     10.94 o 
  -3   7   9      495.43      499.13     21.54 o 
  -2   7   9       22.77       24.25      4.18 o 
  -1   7   9       10.61       13.99      2.45 o 
   0   7   9       30.35       24.02      2.65 o 
   1   7   9       98.19      103.63      4.50 o 
   2   7   9      328.12      342.40      8.13 o 
   3   7   9        0.81       -1.23      2.65 o 
   4   7   9       47.86       49.94     18.00 o 
   5   7   9        0.21        3.41      5.09 o 
   6   7   9       52.84       53.72      9.19 o 
   7   7   9       48.42       59.26     12.05 o 
  -7   8   9      145.47      207.23     22.16 o 
  -6   8   9        6.34        6.67      7.85 o 
  -5   8   9       44.77       40.25      9.44 o 
  -4   8   9      281.53      296.29     18.95 o 
  -3   8   9     1150.95     1165.30     42.07 o 
  -2   8   9       63.50       61.20      5.70 o 
  -1   8   9       99.62      106.15      4.83 o 
   0   8   9      426.18      428.62      8.83 o 
   1   8   9      418.75      426.65      9.20 o 
   2   8   9        5.18        4.41      2.01 o 
   3   8   9       57.00       44.18      4.97 o 
   4   8   9       46.38       50.58      7.45 o 
   5   8   9        1.05       -3.09      4.46 o 
   6   8   9       41.16       28.83     13.02 o 
   7   8   9       76.86       98.00     15.17 o 
  -6   9   9      101.14      115.65     15.26 o 
  -5   9   9        1.73        8.13      7.11 o 
  -4   9   9       31.98       24.16      8.68 o 
  -3   9   9       42.25       50.79     10.54 o 
  -2   9   9       72.85       58.31      5.37 o 
  -1   9   9       96.87       89.90      4.49 o 
   0   9   9       27.18       29.66      3.10 o 
   1   9   9       14.57       12.92      2.58 o 
   2   9   9      320.20      302.63      8.55 o 
   3   9   9      302.28      300.99     15.71 o 
   4   9   9       23.15       22.92      5.79 o 
   5   9   9       12.07       27.25      7.11 o 
   6   9   9        0.00        1.89      6.32 o 
   7   9   9        2.85       12.64      9.93 o 
  -6  10   9       75.35       63.55     14.99 o 
  -5  10   9        0.82       -3.83      6.85 o 
  -4  10   9       35.91       19.69      8.24 o 
  -3  10   9       16.53        5.92      6.58 o 
  -2  10   9       11.49       15.06      8.45 o 
  -1  10   9        2.80        3.47      2.57 o 
   0  10   9       42.80       40.08      3.77 o 
   1  10   9      176.99      168.11     11.51 o 
   2  10   9       87.78       98.81      7.87 o 
   3  10   9      626.08      611.73     18.02 o 
   4  10   9       20.03       10.42      5.35 o 
   5  10   9       46.39       29.84      7.62 o 
   6  10   9        6.25       11.08      8.94 o 
   7  10   9       98.89      111.42     38.87 o 
  -6  11   9      204.24      265.74     22.84 o 
  -5  11   9        1.35       -2.27      7.91 o 
  -4  11   9        6.44        4.26     13.46 o 
  -3  11   9       42.49       43.08     21.37 o 
  -2  11   9       21.41       14.18      3.43 o 
  -1  11   9       45.11       44.51      4.38 o 
   0  11   9       52.65       55.90      5.00 o 
   1  11   9      247.97      244.32      8.52 o 
   2  11   9      235.29      229.54      7.96 o 
   3  11   9       77.85       71.67      6.95 o 
   4  11   9        1.35        4.00      5.20 o 
   5  11   9       49.94       52.42     11.13 o 
   6  11   9      133.89      157.83     35.37 o 
   7  11   9        0.47        4.78      9.88 o 
  -6  12   9        2.05        1.69     11.09 o 
  -5  12   9       61.65       71.09     13.61 o 
  -4  12   9        0.69       -1.10      7.24 o 
  -3  12   9      835.86      813.51     36.06 o 
  -2  12   9       16.98       11.27      3.44 o 
  -1  12   9       27.10       43.37      6.11 o 
   0  12   9        2.88        2.49      2.54 o 
   1  12   9      339.95      335.60     10.24 o 
   2  12   9       31.53       22.48      3.49 o 
   3  12   9      168.31      149.19      9.79 o 
   4  12   9       54.51       51.66     11.86 o 
   5  12   9        0.92        4.99      7.90 o 
   6  12   9      117.92      159.25     33.18 o 
  -5  13   9       24.85       33.57     11.35 o 
  -4  13   9       39.70       39.50     10.90 o 
  -3  13   9      140.39      119.91     12.04 o 
  -2  13   9       71.88       78.62      6.00 o 
  -1  13   9       27.87       27.32      4.23 o 
   0  13   9       73.64       69.33      5.96 o 
   1  13   9        5.01        1.68      2.89 o 
   2  13   9      104.53      102.22      5.88 o 
   3  13   9       14.74       16.58      5.22 o 
   4  13   9       13.01        9.63      6.27 o 
   5  13   9       66.18       47.61     12.06 o 
   6  13   9        6.57       17.55     10.92 o 
  -5  14   9      151.45      126.24     24.73 o 
  -4  14   9       13.03        2.60      8.64 o 
  -3  14   9        0.39        1.89      4.70 o 
  -2  14   9      124.55      110.50     15.38 o 
  -1  14   9       61.26       53.03      5.22 o 
   0  14   9        3.60        8.09      3.65 o 
   1  14   9        0.02        1.14      3.06 o 
   2  14   9       11.19       14.53      4.75 o 
   3  14   9      278.84      252.67     13.80 o 
   4  14   9        0.10        8.10      6.00 o 
   5  14   9      115.09      128.63     18.20 o 
   6  14   9      118.76      185.31     21.98 o 
  -5  15   9       90.10       76.61     16.59 o 
  -4  15   9       52.24       27.11     12.04 o 
  -3  15   9       11.55        7.54      5.45 o 
  -2  15   9      223.01      229.29     10.09 o 
  -1  15   9       57.17       67.80      5.96 o 
   0  15   9      113.45       96.81      7.27 o 
   1  15   9       50.52       42.86      9.09 o 
   2  15   9       20.69       14.97      9.19 o 
   3  15   9        5.05        6.50      5.56 o 
   4  15   9        0.06       10.21      7.47 o 
   5  15   9        0.27       -0.96      9.13 o 
  -4  16   9       79.58       85.59     16.87 o 
  -3  16   9        0.51       -0.11      5.85 o 
  -2  16   9       16.83       21.08      5.80 o 
  -1  16   9        0.96        8.92      4.22 o 
   0  16   9       92.53      100.18      7.84 o 
   1  16   9        4.07        2.22      3.51 o 
   2  16   9        6.83        5.56      4.88 o 
   3  16   9        5.90       -0.73      4.99 o 
   4  16   9        0.52       -5.16      7.04 o 
   5  16   9        0.59        4.10      9.77 o 
  -4  17   9       92.25      128.24     22.91 o 
  -3  17   9        0.91       -0.42      7.91 o 
  -2  17   9       23.29       23.29      5.79 o 
  -1  17   9       20.14       34.57      5.94 o 
   0  17   9        0.03        2.32      4.32 o 
   1  17   9        1.47       -1.99      3.71 o 
   2  17   9       94.68       90.93      9.68 o 
   3  17   9        0.99       -0.57      5.53 o 
   4  17   9        6.84        8.38      8.77 o 
  -3  18   9      149.07      163.52     17.17 o 
  -2  18   9       61.67       68.52      9.04 o 
  -1  18   9      195.78      183.47     12.53 o 
   0  18   9       48.21       44.11      7.58 o 
   1  18   9       98.34      109.76     11.18 o 
   2  18   9       17.85       21.44      6.79 o 
   3  18   9        4.84       -1.02      6.18 o 
   4  18   9        6.11        5.87      9.64 o 
  -2  19   9       81.71      107.07     10.88 o 
  -1  19   9        4.69        9.21      6.05 o 
   0  19   9        1.05        1.47      5.62 o 
   1  19   9        1.22       -3.74      5.52 o 
   2  19   9        2.71        8.28      6.62 o 
   3  19   9        1.70       13.00      7.63 o 
  -1  20   9       20.17       20.48      7.77 o 
   0  20   9       94.91       92.46     12.59 o 
   1  20   9       13.55       14.40      7.06 o 
   2  20   9        3.43        6.80      7.29 o 
  -1 -18  10       75.31       72.25     14.03 o 
   0 -18  10       60.31       61.49     11.02 o 
   1 -18  10      129.67      113.10     15.82 o 
  -2 -17  10        2.24        0.21     14.62 o 
  -1 -17  10       88.88       79.78     14.27 o 
   0 -17  10      101.69       92.10     11.92 o 
   1 -17  10       18.73       20.00     10.26 o 
   2 -17  10       25.15       30.50     10.77 o 
  -3 -16  10      305.94      247.91     53.54 o 
  -2 -16  10       43.93       45.73     20.13 o 
  -1 -16  10      233.24      213.60     18.74 o 
   0 -16  10        0.11       -0.12      6.84 o 
   1 -16  10        5.95        5.64      8.65 o 
   2 -16  10       25.08       26.86     10.33 o 
   3 -16  10       29.02        1.28      8.95 o 
  -4 -15  10        4.22       -1.02     13.53 o 
  -3 -15  10        0.72        6.77     14.95 o 
  -2 -15  10       45.89       54.12     29.82 o 
  -1 -15  10       42.27       32.09      9.82 o 
   0 -15  10       33.49       28.81     10.71 o 
   1 -15  10       45.51       62.43     15.30 o 
   2 -15  10       27.43       19.33     10.79 o 
   3 -15  10       30.42       31.60     11.27 o 
  -4 -14  10       97.20       78.72     16.98 o 
  -3 -14  10        3.19        1.51      7.97 o 
  -2 -14  10       98.56       96.42      8.34 o 
  -1 -14  10       29.19       20.57      7.08 o 
   0 -14  10      380.99      422.08     21.56 o 
   1 -14  10       87.81      103.30      7.99 o 
   2 -14  10       28.73       32.51      7.05 o 
   3 -14  10        0.23        5.63      7.91 o 
   4 -14  10       15.62       10.90     12.65 o 
   5 -14  10       51.12       63.69     17.04 o 
  -5 -13  10      186.53      189.62     23.74 o 
  -4 -13  10       17.64       25.51     13.15 o 
  -3 -13  10       34.45       25.58      8.47 o 
  -2 -13  10       84.05       86.70      9.76 o 
  -1 -13  10      184.29      171.50     13.23 o 
   0 -13  10       20.70       24.33      4.56 o 
   1 -13  10      119.74       94.88      6.92 o 
   2 -13  10      140.48      127.24     16.13 o 
   3 -13  10        1.50        1.44      6.71 o 
   4 -13  10      199.48      192.61     21.56 o 
   5 -13  10        0.25       -1.88     11.74 o 
  -5 -12  10      122.88      126.23     18.54 o 
  -4 -12  10       24.56       31.32     19.74 o 
  -3 -12  10       44.99       54.46     12.38 o 
  -2 -12  10        0.38        7.82      4.05 o 
  -1 -12  10       48.07       46.93      8.40 o 
   0 -12  10        5.46        6.77      3.50 o 
   1 -12  10       72.07       65.30      5.85 o 
   2 -12  10        7.03        9.92      4.95 o 
   3 -12  10      264.03      245.57     25.81 o 
   4 -12  10        4.46       -1.93      9.88 o 
   5 -12  10        0.55       -5.30     10.26 o 
  -5 -11  10        0.41       -8.69      8.83 o 
  -4 -11  10       15.00       28.20     10.85 o 
  -3 -11  10       46.47       35.69     12.16 o 
  -2 -11  10      212.93      193.45     26.01 o 
  -1 -11  10     1077.48     1124.15     23.20 o 
   0 -11  10       28.96       29.40      4.47 o 
   1 -11  10       61.89       59.24      5.47 o 
   2 -11  10       15.34       13.40      5.08 o 
   3 -11  10       11.66       14.61      5.78 o 
   4 -11  10       62.26       40.13     11.33 o 
   5 -11  10       11.65       13.42     10.09 o 
   6 -11  10        0.50        1.85     11.06 o 
  -6 -10  10      172.24      217.86     22.95 o 
  -5 -10  10        1.47        1.72      8.58 o 
  -4 -10  10      121.12       83.74     18.00 o 
  -3 -10  10        2.34        2.65      6.71 o 
  -2 -10  10      411.79      407.27     13.28 o 
  -1 -10  10        6.64        7.23      3.50 o 
   0 -10  10      355.92      373.69     11.04 o 
   1 -10  10       59.18       48.41      4.73 o 
   2 -10  10        1.63        9.88      4.57 o 
   3 -10  10       32.96       21.41      6.26 o 
   4 -10  10        4.98       -3.54      7.74 o 
   5 -10  10       18.16       19.23     10.28 o 
   6 -10  10        0.91       12.70     11.03 o 
  -6  -9  10      128.36      190.22     21.39 o 
  -5  -9  10        2.63       -0.29      9.98 o 
  -4  -9  10       14.63        6.38      6.88 o 
  -3  -9  10        0.34       -3.13      6.54 o 
  -2  -9  10        0.74        3.23      4.48 o 
  -1  -9  10      484.62      528.76     13.47 o 
   0  -9  10       16.10       23.33      3.28 o 
   1  -9  10       15.22       10.88      3.63 o 
   2  -9  10     1057.18      992.21     21.55 o 
   3  -9  10        1.64       -1.72      4.30 o 
   4  -9  10       35.50       33.88      9.81 o 
   5  -9  10       14.44       12.15      9.08 o 
   6  -9  10       65.26       93.67     16.22 o 
  -6  -8  10        1.08        2.67      8.95 o 
  -5  -8  10       62.96       56.48     12.49 o 
  -4  -8  10        9.53       11.36      7.47 o 
  -3  -8  10        1.59        2.65      6.35 o 
  -2  -8  10      214.01      207.08     12.86 o 
  -1  -8  10        0.02        1.88      2.67 o 
   0  -8  10      230.17      241.89      7.99 o 
   1  -8  10       70.57       62.95      5.73 o 
   2  -8  10       23.48       32.04      4.26 o 
   3  -8  10      156.74      166.57     10.92 o 
   4  -8  10        3.76        7.02      6.32 o 
   5  -8  10        1.57       12.95      8.20 o 
   6  -8  10        0.28       15.27      9.25 o 
   7  -8  10        1.03       11.72     17.36 o 
  -6  -7  10      103.00       93.17     14.62 o 
  -5  -7  10      143.51      173.69     16.86 o 
  -4  -7  10       24.77       18.10      6.70 o 
  -3  -7  10       79.36       62.68      9.20 o 
  -2  -7  10     3140.74     3092.34     74.54 o 
  -1  -7  10      465.45      445.96     11.40 o 
   0  -7  10      270.08      283.41      7.32 o 
   1  -7  10      171.76      179.82      8.43 o 
   2  -7  10      456.09      418.63     11.70 o 
   3  -7  10      292.80      309.30     14.24 o 
   4  -7  10       20.45       15.51      8.82 o 
   5  -7  10       25.36       17.55      8.08 o 
   6  -7  10        7.09       23.37      9.41 o 
   7  -7  10        1.90        5.96      9.97 o 
  -6  -6  10       54.10       64.81     14.20 o 
  -5  -6  10       11.01       21.62      7.53 o 
  -4  -6  10       82.78       98.20     11.08 o 
  -3  -6  10        0.50        0.12      4.22 o 
  -2  -6  10      387.28      389.84     13.37 o 
  -1  -6  10        0.00        2.46      2.33 o 
   0  -6  10      570.06      551.90     10.14 o 
   1  -6  10      237.78      237.52      6.69 o 
   2  -6  10        2.95        3.89      3.58 o 
   3  -6  10      873.78      831.35     35.66 o 
   4  -6  10        5.77       15.89      7.31 o 
   5  -6  10        6.54        3.51      8.30 o 
   6  -6  10       23.65       19.03     15.47 o 
   7  -6  10       25.85       13.26     10.15 o 
  -7  -5  10       18.52       22.69     11.43 o 
  -6  -5  10        2.86        4.64      6.56 o 
  -5  -5  10       96.24       91.97     10.98 o 
  -4  -5  10        1.02        0.78      4.70 o 
  -3  -5  10      169.43      153.45     11.99 o 
  -2  -5  10      800.38      772.34     18.28 o 
  -1  -5  10      108.04      110.92      5.10 o 
   0  -5  10        0.36        1.95      2.09 o 
   1  -5  10      704.01      712.95     12.43 o 
   2  -5  10       14.63        8.30      2.71 o 
   3  -5  10      321.67      276.34     10.92 o 
   4  -5  10       50.49       36.58      9.22 o 
   5  -5  10       29.98       28.64      8.67 o 
   6  -5  10       20.06       22.13     13.07 o 
   7  -5  10       53.87       55.87     13.22 o 
  -7  -4  10       10.37        3.64      8.31 o 
  -6  -4  10      119.72      120.87     12.60 o 
  -5  -4  10      438.91      448.69     20.68 o 
  -4  -4  10       57.96       64.46     14.21 o 
  -3  -4  10     1507.10     1469.90     34.79 o 
  -2  -4  10      433.95      412.09     13.90 o 
  -1  -4  10       98.20      102.23      4.77 o 
   0  -4  10        0.08        1.45      1.83 o 
   1  -4  10       16.67       23.88      2.69 o 
   2  -4  10      371.73      392.29      9.89 o 
   3  -4  10     1190.38     1152.59     26.58 o 
   4  -4  10       26.81       26.38      8.68 o 
   5  -4  10        6.50        7.44      6.54 o 
   6  -4  10       11.75        7.87      7.34 o 
   7  -4  10        3.08        9.46      9.09 o 
  -7  -3  10        6.36        8.41      7.43 o 
  -6  -3  10       13.80        6.92      9.12 o 
  -5  -3  10      108.31       94.61     10.18 o 
  -4  -3  10       19.37       21.54      7.45 o 
  -3  -3  10      778.11      736.70     25.30 o 
  -2  -3  10     1866.57     1907.22     35.33 o 
  -1  -3  10       17.14       24.57      3.82 o 
   0  -3  10      533.95      545.60      9.91 o 
   1  -3  10      116.77      125.31      4.51 o 
   2  -3  10        1.29        2.75      1.59 o 
   3  -3  10      139.70      139.35      7.88 o 
   4  -3  10      522.66      492.48     20.32 o 
   5  -3  10      203.28      175.35     13.87 o 
   6  -3  10       43.06       25.59     10.13 o 
   7  -3  10        0.88        3.28      8.27 o 
  -7  -2  10        1.96       11.06      6.58 o 
  -6  -2  10        0.26        6.37      5.39 o 
  -5  -2  10        0.00        3.06      4.65 o 
  -4  -2  10      283.77      291.57     24.14 o 
  -3  -2  10      147.50      130.71     15.77 o 
  -2  -2  10      702.78      632.64     18.98 o 
  -1  -2  10      203.74      183.22      5.42 o 
   0  -2  10      148.74      165.62      5.08 o 
   1  -2  10      110.49      133.10      4.38 o 
   2  -2  10        1.28        2.46      1.55 o 
   3  -2  10       10.87        7.16      2.90 o 
   4  -2  10       69.19       39.42     11.36 o 
   5  -2  10       11.01        6.14      6.93 o 
   6  -2  10        1.06       -1.86      4.95 o 
   7  -2  10        6.52       -0.45      5.94 o 
  -7  -1  10        1.52        4.71      6.12 o 
  -6  -1  10        3.79        0.23      4.94 o 
  -5  -1  10      104.23      114.10     11.42 o 
  -4  -1  10      903.66      826.14     35.81 o 
  -3  -1  10      352.41      311.35     13.65 o 
  -2  -1  10      102.21       96.83      5.71 o 
  -1  -1  10        1.05        0.96      1.65 o 
   0  -1  10     1618.39     1728.34     22.84 o 
   1  -1  10        0.85        2.90      1.53 o 
   2  -1  10      158.51      185.26      5.53 o 
   3  -1  10        0.05        2.65      2.46 o 
   4  -1  10      287.14      249.34     20.17 o 
   5  -1  10       65.97       50.69      8.22 o 
   6  -1  10       59.98       31.98      9.43 o 
   7  -1  10        1.98        0.80      6.52 o 
  -7   0  10       79.84      104.41     41.81 o 
  -6   0  10       93.97      107.48     15.97 o 
  -5   0  10      233.32      247.72     14.23 o 
  -4   0  10       21.76       22.36      6.65 o 
  -3   0  10     1575.89     1573.92     39.74 o 
  -2   0  10       13.98       15.22      3.19 o 
  -1   0  10       11.39       13.37      2.05 o 
   0   0  10        7.51        8.56      1.76 o 
   1   0  10       44.41       52.86      3.01 o 
   2   0  10      201.02      199.56      4.75 o 
   3   0  10        0.05        2.82      2.52 o 
   4   0  10       66.51       65.67     12.83 o 
   5   0  10       96.86       87.92     11.02 o 
   6   0  10       10.90        6.82      5.73 o 
   7   0  10        0.40        1.26      6.26 o 
  -7   1  10       13.44       15.98     12.50 o 
  -6   1  10       24.82       30.04      7.03 o 
  -5   1  10       64.57       74.33      9.88 o 
  -4   1  10      429.78      403.81     20.26 o 
  -3   1  10     3703.75     3525.20     78.35 o 
  -2   1  10        0.29        1.16      2.38 o 
  -1   1  10       13.15       20.59      2.39 o 
   0   1  10      265.54      272.89      5.97 o 
   1   1  10       14.14       19.41      2.16 o 
   2   1  10       16.39       18.07      2.18 o 
   3   1  10       16.54       11.64      3.02 o 
   4   1  10       61.67       59.37      8.25 o 
   5   1  10      405.48      358.91     18.32 o 
   6   1  10       27.35       16.41      6.67 o 
   7   1  10        7.45       10.13      6.93 o 
  -7   2  10        8.19       10.45      7.19 o 
  -6   2  10        2.03        1.87      4.87 o 
  -5   2  10        0.69       -0.03      5.53 o 
  -4   2  10      849.35      795.57     30.73 o 
  -3   2  10      114.90      103.44     17.03 o 
  -2   2  10      198.49      186.98      8.33 o 
  -1   2  10       14.47       14.72      1.79 o 
   0   2  10       27.70       23.90      2.23 o 
   1   2  10       11.18       11.25      1.89 o 
   2   2  10        0.00       -0.54      1.57 o 
   3   2  10       35.19       32.33      4.13 o 
   4   2  10       60.28       54.70      9.41 o 
   5   2  10        2.08        4.65      4.74 o 
   6   2  10       13.20       13.24      6.38 o 
   7   2  10        2.13       -4.07      5.90 o 
  -7   3  10        0.13       -0.08      6.07 o 
  -6   3  10       28.88       27.17     11.43 o 
  -5   3  10        2.94        0.78      5.66 o 
  -4   3  10     1091.59     1069.07     38.65 o 
  -3   3  10     1259.63     1190.33     32.22 o 
  -2   3  10       19.28       16.05      2.69 o 
  -1   3  10       49.07       50.18      2.67 o 
   0   3  10      506.82      512.30      9.05 o 
   1   3  10       98.28      102.54      3.99 o 
   2   3  10       77.93       92.18      3.76 o 
   3   3  10       84.50       84.61      5.83 o 
   4   3  10      214.09      197.08     23.18 o 
   5   3  10      206.52      187.12     14.02 o 
   6   3  10       43.09       36.66     10.47 o 
   7   3  10       41.23       61.91     15.22 o 
  -7   4  10       63.77       97.72     10.48 o 
  -6   4  10        8.78        7.30      6.42 o 
  -5   4  10       39.76       38.37      8.12 o 
  -4   4  10      333.15      301.49     34.73 o 
  -3   4  10       82.49       81.38     11.97 o 
  -2   4  10      263.99      259.75      8.00 o 
  -1   4  10        3.40        3.07      1.69 o 
   0   4  10       81.41       82.05      3.64 o 
   1   4  10        0.93        0.77      1.62 o 
   2   4  10        5.75        5.10      1.74 o 
   3   4  10        2.05        4.13      2.45 o 
   4   4  10      156.91      113.04     10.32 o 
   5   4  10       85.53       64.86      9.15 o 
   6   4  10        1.33        4.26      5.45 o 
   7   4  10        0.70       -2.57      6.31 o 
  -7   5  10        1.85        0.74      7.34 o 
  -6   5  10        1.96       -0.03      8.20 o 
  -5   5  10      369.54      373.39     31.98 o 
  -4   5  10     1816.13     1850.61     58.73 o 
  -3   5  10      999.22      953.42     28.16 o 
  -2   5  10     1209.22     1247.84     24.09 o 
  -1   5  10      255.89      243.38      6.96 o 
   0   5  10      468.88      484.05      9.43 o 
   1   5  10       47.88       55.38      4.11 o 
   2   5  10       38.85       28.45      2.69 o 
   3   5  10        0.01        1.87      2.51 o 
   4   5  10      269.64      252.82     14.89 o 
   5   5  10        8.42       12.32      7.22 o 
   6   5  10       27.87       22.02      7.13 o 
   7   5  10       24.32       31.05      8.68 o 
  -7   6  10        1.87       -6.43      8.71 o 
  -6   6  10       34.35       48.42     10.15 o 
  -5   6  10        7.22        4.44      6.30 o 
  -4   6  10      517.41      475.80     23.51 o 
  -3   6  10     1457.84     1441.52     39.69 o 
  -2   6  10      691.53      680.48     15.59 o 
  -1   6  10        0.01        6.24      2.12 o 
   0   6  10       62.23       58.66      3.57 o 
   1   6  10      572.88      589.05     10.37 o 
   2   6  10       47.36       45.60      3.43 o 
   3   6  10      158.01      158.62      7.32 o 
   4   6  10      337.81      341.33     29.78 o 
   5   6  10       11.02        6.96      5.20 o 
   6   6  10       16.79       25.98      7.55 o 
   7   6  10        4.12       10.05      7.42 o 
  -6   7  10        5.44        5.68     12.49 o 
  -5   7  10      101.36      109.80     16.46 o 
  -4   7  10        8.23        8.10     14.56 o 
  -3   7  10       78.62       95.85     11.94 o 
  -2   7  10       24.32       22.24      4.15 o 
  -1   7  10      233.91      235.47      7.61 o 
   0   7  10      494.24      488.75     13.26 o 
   1   7  10      295.49      309.27      7.16 o 
   2   7  10      212.73      208.93      6.55 o 
   3   7  10      216.57      209.30      9.38 o 
   4   7  10        0.33        8.91      5.51 o 
   5   7  10       23.42        8.40      5.44 o 
   6   7  10        7.79        0.26      5.18 o 
   7   7  10        3.35        3.34      8.17 o 
  -6   8  10      120.80      105.76     14.12 o 
  -5   8  10      382.61      378.02     23.06 o 
  -4   8  10      164.13      197.59     49.33 o 
  -3   8  10       64.04       53.43      9.88 o 
  -2   8  10      332.36      308.67     10.31 o 
  -1   8  10      211.19      219.27      6.94 o 
   0   8  10       74.00       63.24      4.50 o 
   1   8  10      543.69      538.13     10.90 o 
   2   8  10       76.39       80.13      6.86 o 
   3   8  10      226.08      195.38      9.49 o 
   4   8  10       24.39       19.62      7.32 o 
   5   8  10        5.75        4.74      5.33 o 
   6   8  10        9.08       15.17     12.53 o 
   7   8  10       47.27       57.34     12.53 o 
  -6   9  10        2.26       10.57      9.24 o 
  -5   9  10      464.37      562.43     28.81 o 
  -4   9  10      249.94      265.63     19.91 o 
  -3   9  10        8.62        6.28      5.80 o 
  -2   9  10     1016.03     1008.14     22.21 o 
  -1   9  10      425.24      426.30      9.38 o 
   0   9  10        1.68        3.02      2.24 o 
   1   9  10      382.11      380.84      9.27 o 
   2   9  10      715.15      673.36     19.42 o 
   3   9  10      845.88      825.15     28.37 o 
   4   9  10       12.64        4.10     10.07 o 
   5   9  10        0.07        2.77      5.77 o 
   6   9  10        4.34       13.28      7.03 o 
   7   9  10        0.02       -2.65      8.59 o 
  -6  10  10       18.30        7.29      9.07 o 
  -5  10  10      225.86      242.37     29.28 o 
  -4  10  10        7.47       -2.47      8.64 o 
  -3  10  10      124.41      140.71     15.49 o 
  -2  10  10      789.07      765.78     18.87 o 
  -1  10  10      174.05      149.96      7.08 o 
   0  10  10        6.07        0.16      2.45 o 
   1  10  10      103.79       99.82      5.39 o 
   2  10  10       33.07       31.76      6.19 o 
   3  10  10      282.41      272.74     11.90 o 
   4  10  10       24.90       18.45      6.29 o 
   5  10  10        2.62        8.48      5.63 o 
   6  10  10        0.30        0.63     11.47 o 
   7  10  10       21.12       19.95     11.07 o 
  -6  11  10      420.23      509.08     30.84 o 
  -5  11  10        0.16       -0.47      7.65 o 
  -4  11  10       39.96       21.27      8.89 o 
  -3  11  10       69.46       66.31     27.61 o 
  -2  11  10      174.31      163.52      7.44 o 
  -1  11  10       71.54       66.53      6.13 o 
   0  11  10      510.22      549.15     14.43 o 
   1  11  10        3.46        5.15      2.75 o 
   2  11  10      319.54      302.21      9.38 o 
   3  11  10       77.53       79.89      8.10 o 
   4  11  10       30.82       35.42      9.30 o 
   5  11  10        4.49       -0.57      7.04 o 
   6  11  10       16.72       24.46      9.88 o 
  -6  12  10        7.77        7.21     13.38 o 
  -5  12  10       45.78       54.52     18.62 o 
  -4  12  10        3.17        6.58      8.57 o 
  -3  12  10        6.23       -0.33      7.62 o 
  -2  12  10        0.78        4.73      4.32 o 
  -1  12  10      447.57      444.66     11.40 o 
   0  12  10       59.40       46.83      4.74 o 
   1  12  10        1.19        4.67      3.05 o 
   2  12  10       68.40       71.39      6.08 o 
   3  12  10      151.32      149.80     10.04 o 
   4  12  10        0.50       -1.14      5.07 o 
   5  12  10       21.55        5.44      8.67 o 
   6  12  10        2.04       -1.09      8.97 o 
  -5  13  10      250.65      307.36     25.44 o 
  -4  13  10        6.02        6.08      8.37 o 
  -3  13  10       46.42       49.13      7.23 o 
  -2  13  10        5.30       12.91      3.87 o 
  -1  13  10      360.04      376.53     13.31 o 
   0  13  10        0.73        1.66      2.95 o 
   1  13  10      350.31      303.78     10.93 o 
   2  13  10      533.91      538.40     13.54 o 
   3  13  10      282.60      290.85     27.18 o 
   4  13  10       54.38       63.85     11.96 o 
   5  13  10        2.36       10.02      8.95 o 
   6  13  10        0.08        5.60     10.23 o 
  -5  14  10      107.66      123.08     19.23 o 
  -4  14  10       73.37       80.73     46.35 o 
  -3  14  10        1.62        3.69      5.14 o 
  -2  14  10      109.76       84.25     10.61 o 
  -1  14  10      102.68      107.83      6.94 o 
   0  14  10       20.10       29.65      4.73 o 
   1  14  10        3.25        0.67      3.30 o 
   2  14  10        0.18        3.33      4.05 o 
   3  14  10       33.24       32.95      6.64 o 
   4  14  10        0.01       -4.09      5.87 o 
   5  14  10        0.94        8.90     10.29 o 
   6  14  10        0.06       11.06     11.07 o 
  -5  15  10      100.92       89.01     23.61 o 
  -4  15  10       19.36       12.97     12.01 o 
  -3  15  10        5.32       -4.59      5.06 o 
  -2  15  10        2.80        8.79      4.27 o 
  -1  15  10      127.00      136.53      7.99 o 
   0  15  10      166.69      170.00     11.02 o 
   1  15  10        5.17        5.54      3.80 o 
   2  15  10        2.24        8.42      4.92 o 
   3  15  10       13.79        8.17      8.39 o 
   4  15  10        1.21       -6.41      6.41 o 
   5  15  10       37.43       76.55     18.08 o 
  -4  16  10       16.20       31.44     10.16 o 
  -3  16  10       10.24        8.69      7.41 o 
  -2  16  10        0.18        8.15      4.49 o 
  -1  16  10      133.42      126.25      8.59 o 
   0  16  10       63.50       53.57      6.38 o 
   1  16  10       53.57       44.39      8.45 o 
   2  16  10        3.15        4.34      4.84 o 
   3  16  10        2.55        3.84      5.96 o 
   4  16  10       12.52        8.05      7.91 o 
   5  16  10        4.92       -1.15     10.16 o 
  -4  17  10       75.21       68.90     19.83 o 
  -3  17  10      217.44      240.81     19.76 o 
  -2  17  10       26.86       16.05      6.13 o 
  -1  17  10        6.62       -5.00      5.00 o 
   0  17  10       40.97       32.25      6.87 o 
   1  17  10       37.92       29.66      5.52 o 
   2  17  10      194.18      221.31     13.89 o 
   3  17  10        8.86        7.99      6.78 o 
   4  17  10       34.59       60.85     12.70 o 
  -3  18  10       25.66       30.31     11.00 o 
  -2  18  10       30.73       22.56      9.88 o 
  -1  18  10       17.26       11.20      6.03 o 
   0  18  10       22.27       16.38      6.54 o 
   1  18  10       16.35       15.16      5.95 o 
   2  18  10        3.21        7.70      6.17 o 
   3  18  10       11.49        6.40      7.14 o 
   4  18  10       32.67        6.03     11.07 o 
  -2  19  10      222.22      230.23     39.21 o 
  -1  19  10        3.66        6.35      6.20 o 
   0  19  10       49.35       62.22      9.34 o 
   1  19  10       16.06       29.68      7.76 o 
   2  19  10        4.75        5.17      6.00 o 
   3  19  10        2.24        9.79      7.62 o 
  -1  20  10        1.01        4.94      7.11 o 
   0  20  10        0.01       -3.17      6.30 o 
   1  20  10       80.42       78.82     10.61 o 
   2  20  10        1.11        1.41      6.40 o 
  -1 -17  11       12.75       11.56      9.87 o 
   0 -17  11       44.59       68.90     14.54 o 
   1 -17  11       49.90       43.95     11.98 o 
   2 -17  11       49.45       61.27     17.40 o 
  -2 -16  11        1.73        7.04     14.04 o 
  -1 -16  11        3.25       10.95      8.55 o 
   0 -16  11       47.53       40.12      9.67 o 
   1 -16  11       47.76       58.24     11.63 o 
   2 -16  11       87.50       89.75     15.95 o 
   3 -16  11        4.84       14.46     10.65 o 
  -3 -15  11       17.81       24.60     15.14 o 
  -2 -15  11      284.04      321.17     37.67 o 
  -1 -15  11       97.96      138.55     15.08 o 
   0 -15  11       81.75       89.75     12.98 o 
   1 -15  11       39.31       30.80      7.74 o 
   2 -15  11        6.66       -1.61      7.87 o 
   3 -15  11       37.08       25.89     10.85 o 
  -4 -14  11       11.42        8.15     14.49 o 
  -3 -14  11        2.88       18.32     11.54 o 
  -2 -14  11       47.85       35.90     10.02 o 
  -1 -14  11       25.50       27.37      7.67 o 
   0 -14  11        3.83        4.57      5.60 o 
   1 -14  11       32.00       31.88      6.68 o 
   2 -14  11      352.92      315.02     20.25 o 
   3 -14  11       21.64       19.72      9.65 o 
  -4 -13  11       58.55       53.89     15.54 o 
  -3 -13  11      183.67      166.11     15.75 o 
  -2 -13  11        0.88        6.55      6.69 o 
  -1 -13  11       55.10       61.08      7.77 o 
   0 -13  11      186.48      179.55     11.17 o 
   1 -13  11      103.46      100.36     15.05 o 
   2 -13  11       52.06       41.23      7.50 o 
   3 -13  11        3.97        5.59      8.37 o 
   4 -13  11       20.83       36.59     13.67 o 
   5 -13  11        5.15       -0.13     12.51 o 
  -5 -12  11       73.10       98.19     18.97 o 
  -4 -12  11        2.35        2.29      9.91 o 
  -3 -12  11       34.79       31.93     11.76 o 
  -2 -12  11       12.42        5.44      5.94 o 
  -1 -12  11      438.52      501.49     17.47 o 
   0 -12  11      115.66      129.58     11.96 o 
   1 -12  11       15.86       18.74      4.88 o 
   2 -12  11       14.45       18.19      6.13 o 
   3 -12  11        8.45        9.90      6.13 o 
   4 -12  11        5.35        4.67      9.88 o 
   5 -12  11       45.18       60.33     15.61 o 
  -5 -11  11       17.67       13.90     12.06 o 
  -4 -11  11       30.11       21.73     10.24 o 
  -3 -11  11        0.08        2.37      8.65 o 
  -2 -11  11      317.89      334.58     23.44 o 
  -1 -11  11        6.38       10.73      4.92 o 
   0 -11  11        8.80        8.71      3.62 o 
   1 -11  11        3.43        6.04      3.76 o 
   2 -11  11        4.00        5.20      5.36 o 
   3 -11  11      231.80      189.64     12.99 o 
   4 -11  11        0.61        6.82      9.11 o 
   5 -11  11        5.10        9.25     10.65 o 
  -5 -10  11       10.28        4.47      9.74 o 
  -4 -10  11       19.32       12.98      8.69 o 
  -3 -10  11       30.08       19.05     12.65 o 
  -2 -10  11        2.53        6.88      5.53 o 
  -1 -10  11        0.75        2.45      3.61 o 
   0 -10  11        6.97        7.85      3.16 o 
   1 -10  11      155.55      147.69      7.56 o 
   2 -10  11      651.63      590.35     20.66 o 
   3 -10  11       13.78        4.94      5.69 o 
   4 -10  11      154.90      144.15     18.25 o 
   5 -10  11       10.80       16.97     10.44 o 
   6 -10  11       29.74       38.56     20.19 o 
  -6  -9  11       97.38      139.51     20.63 o 
  -5  -9  11       31.56       48.08     25.47 o 
  -4  -9  11       72.54       96.78     22.08 o 
  -3  -9  11      341.21      333.94     39.31 o 
  -2  -9  11       20.68       24.61     12.66 o 
  -1  -9  11       66.31       74.01      5.80 o 
   0  -9  11     1260.54     1330.00     22.83 o 
   1  -9  11       18.52        9.75      3.20 o 
   2  -9  11      459.43      439.56     12.93 o 
   3  -9  11       33.86       26.74      6.41 o 
   4  -9  11        5.45        2.22      7.65 o 
   5  -9  11        1.12        5.47     10.31 o 
   6  -9  11       69.21       86.48     17.89 o 
  -6  -8  11       14.18       17.85     12.50 o 
  -5  -8  11        0.00        2.06      8.64 o 
  -4  -8  11       25.58       17.93      9.53 o 
  -3  -8  11        7.50        5.69     11.18 o 
  -2  -8  11        7.81        4.29      4.60 o 
  -1  -8  11      408.90      436.46     12.53 o 
   0  -8  11        0.00        5.87      2.74 o 
   1  -8  11        2.15        6.06      3.33 o 
   2  -8  11      170.86      187.17      8.40 o 
   3  -8  11      190.16      167.18     11.41 o 
   4  -8  11      220.72      191.58     30.90 o 
   5  -8  11      167.54      162.39     19.90 o 
   6  -8  11        2.56        6.40      8.90 o 
  -6  -7  11      213.94      270.25     48.96 o 
  -5  -7  11       39.51       42.29      9.28 o 
  -4  -7  11       20.44       22.48      7.80 o 
  -3  -7  11       10.61        1.35      5.61 o 
  -2  -7  11      266.41      253.20     16.84 o 
  -1  -7  11       51.94       59.99      4.82 o 
   0  -7  11        8.25       11.15      2.60 o 
   1  -7  11        7.54        7.39      2.79 o 
   2  -7  11      373.31      371.05     15.24 o 
   3  -7  11        0.84        2.42      4.29 o 
   4  -7  11       80.57       67.08     31.79 o 
   5  -7  11        2.77       14.90      8.67 o 
   6  -7  11        0.86       -0.08      8.67 o 
   7  -7  11       15.09       22.15     13.98 o 
  -6  -6  11        5.84        7.94      7.44 o 
  -5  -6  11       50.43       54.87      9.96 o 
  -4  -6  11        0.32       -1.83      5.29 o 
  -3  -6  11       31.46       25.36      6.87 o 
  -2  -6  11       10.46       14.61      3.91 o 
  -1  -6  11      165.18      175.34      6.82 o 
   0  -6  11       11.29       10.52      2.38 o 
   1  -6  11      136.78      151.83      5.86 o 
   2  -6  11      343.44      326.07     10.24 o 
   3  -6  11      496.98      450.61     17.21 o 
   4  -6  11      471.00      411.03     24.60 o 
   5  -6  11       31.05       42.71     14.27 o 
   6  -6  11       27.83       28.31     11.64 o 
   7  -6  11        1.48        9.68     10.00 o 
  -6  -5  11       78.45       97.89     13.52 o 
  -5  -5  11        9.23        8.53      6.12 o 
  -4  -5  11       37.74       30.29     10.44 o 
  -3  -5  11     1052.82      956.11     31.17 o 
  -2  -5  11      221.39      222.18      9.48 o 
  -1  -5  11      670.13      678.59     14.61 o 
   0  -5  11     1256.17     1254.62     20.85 o 
   1  -5  11      971.54      966.05     15.74 o 
   2  -5  11      117.70      125.81      6.49 o 
   3  -5  11       10.36        5.77      3.66 o 
   4  -5  11      162.68      153.94     16.16 o 
   5  -5  11       64.95       44.82     10.76 o 
   6  -5  11        9.43        4.94      7.72 o 
   7  -5  11       19.47       16.04     10.01 o 
  -6  -4  11       29.82       32.29      8.62 o 
  -5  -4  11       14.49       16.00      6.91 o 
  -4  -4  11       14.10       16.31      5.86 o 
  -3  -4  11       10.27       11.10      5.00 o 
  -2  -4  11        5.71        1.34      3.00 o 
  -1  -4  11       79.30       87.02      5.32 o 
   0  -4  11        0.45        4.62      2.17 o 
   1  -4  11      584.33      617.80     11.37 o 
   2  -4  11       97.73      107.29      6.27 o 
   3  -4  11        0.00        0.89      3.36 o 
   4  -4  11      293.07      269.94     60.87 o 
   5  -4  11      191.79      163.38     19.14 o 
   6  -4  11       26.61       16.61      8.74 o 
   7  -4  11       98.99       98.11     15.94 o 
  -7  -3  11       23.24       26.79     11.40 o 
  -6  -3  11      241.43      297.76     21.65 o 
  -5  -3  11        8.42        9.79      6.29 o 
  -4  -3  11      145.77      131.68     20.14 o 
  -3  -3  11       66.78       66.03     13.16 o 
  -2  -3  11      121.07      111.79      6.48 o 
  -1  -3  11        1.93        4.53      2.13 o 
   0  -3  11        6.48        4.83      2.11 o 
   1  -3  11      212.30      232.72      7.00 o 
   2  -3  11      166.89      156.31      5.65 o 
   3  -3  11      483.71      585.50     15.20 o 
   4  -3  11      460.09      445.87     19.48 o 
   5  -3  11       10.78        9.01      5.50 o 
   6  -3  11        5.78        0.04      5.40 o 
   7  -3  11        2.32        6.40      9.49 o 
  -7  -2  11        5.38        3.63      8.20 o 
  -6  -2  11        9.31        0.35      6.29 o 
  -5  -2  11      101.65       98.31     15.40 o 
  -4  -2  11      564.76      539.04     23.47 o 
  -3  -2  11      280.98      278.79     22.19 o 
  -2  -2  11      832.74      770.22     18.40 o 
  -1  -2  11       13.45       10.69      2.40 o 
   0  -2  11      277.13      272.41      7.43 o 
   1  -2  11     1041.53     1040.42     15.40 o 
   2  -2  11       29.51       30.03      2.89 o 
   3  -2  11      212.59      184.87      8.18 o 
   4  -2  11      243.61      218.40     14.52 o 
   5  -2  11       32.57       35.58      7.74 o 
   6  -2  11       10.87        7.46      6.02 o 
   7  -2  11      164.28      143.87     14.78 o 
  -7  -1  11        7.42       15.32      7.51 o 
  -6  -1  11       85.27      111.92     15.45 o 
  -5  -1  11      188.56      208.58     14.11 o 
  -4  -1  11        2.22        2.80      4.34 o 
  -3  -1  11       92.66       82.82      7.74 o 
  -2  -1  11      515.51      520.01     25.06 o 
  -1  -1  11      321.50      324.57      8.44 o 
   0  -1  11       16.31       14.57      2.08 o 
   1  -1  11      188.85      165.88      4.80 o 
   2  -1  11       51.83       51.63      3.50 o 
   3  -1  11      289.87      273.88     15.69 o 
   4  -1  11        0.06        3.70      4.30 o 
   5  -1  11       11.75        7.98      8.71 o 
   6  -1  11      110.67       68.67     11.45 o 
   7  -1  11        2.50        5.30      6.52 o 
  -7   0  11       24.18       18.84      7.61 o 
  -6   0  11        6.48        7.83      6.60 o 
  -5   0  11        1.23        2.62      6.14 o 
  -4   0  11        4.72        4.13      5.09 o 
  -3   0  11      538.60      457.83     17.60 o 
  -2   0  11      301.80      270.06      9.75 o 
  -1   0  11      252.34      256.73      7.48 o 
   0   0  11      171.93      187.08      5.18 o 
   1   0  11       92.22       95.28      4.03 o 
   2   0  11      110.45      108.78      5.38 o 
   3   0  11      249.68      240.51      9.13 o 
   4   0  11        0.07       -0.43      4.03 o 
   5   0  11      165.79      155.50     15.69 o 
   6   0  11       15.92       19.74      6.93 o 
   7   0  11      305.37      367.57     33.59 o 
  -7   1  11        9.45       13.49      7.57 o 
  -6   1  11      217.81      240.57     15.32 o 
  -5   1  11        3.48       14.09      6.74 o 
  -4   1  11       74.58       76.07     16.28 o 
  -3   1  11     1030.49      958.94     28.15 o 
  -2   1  11       75.47       65.86      8.63 o 
  -1   1  11      235.52      215.72      7.43 o 
   0   1  11       31.52       34.36      4.15 o 
   1   1  11      276.89      225.49      5.86 o 
   2   1  11       27.10       26.41      3.27 o 
   3   1  11      235.29      249.53      8.69 o 
   4   1  11        0.03        3.59      4.08 o 
   5   1  11       12.67       17.14      5.91 o 
   6   1  11        2.34        0.09      5.32 o 
   7   1  11        3.40        0.66      6.26 o 
  -7   2  11       61.31       59.00     23.41 o 
  -6   2  11        1.70       -1.16      6.27 o 
  -5   2  11        7.40       13.36      6.98 o 
  -4   2  11      569.44      570.27     37.01 o 
  -3   2  11       54.06       47.48      6.86 o 
  -2   2  11       23.50       18.41      3.53 o 
  -1   2  11      218.49      216.62      5.90 o 
   0   2  11      161.64      180.87      6.01 o 
   1   2  11       82.33       78.32      3.76 o 
   2   2  11       38.01       39.00      2.87 o 
   3   2  11       28.37       26.76      4.30 o 
   4   2  11       10.00        7.53      4.59 o 
   5   2  11      315.34      307.73     17.82 o 
   6   2  11        0.15        0.24      5.40 o 
   7   2  11      103.55      138.81     14.53 o 
  -7   3  11       21.69       36.16     18.73 o 
  -6   3  11        6.13        0.20      7.20 o 
  -5   3  11       96.50      112.43     12.27 o 
  -4   3  11        0.24        5.42      7.29 o 
  -3   3  11      476.55      461.93     17.73 o 
  -2   3  11     1314.90     1294.71     38.48 o 
  -1   3  11        6.34        3.88      1.96 o 
   0   3  11       11.52       10.16      1.93 o 
   1   3  11       26.65       21.30      2.51 o 
   2   3  11       15.95       16.30      2.34 o 
   3   3  11        5.91       11.89      3.55 o 
   4   3  11       20.31       27.69      6.10 o 
   5   3  11      391.63      385.24     19.41 o 
   6   3  11       20.61       14.91      6.88 o 
   7   3  11        8.73        6.48     10.46 o 
  -7   4  11        0.60        0.34      8.21 o 
  -6   4  11       13.84       18.92      8.34 o 
  -5   4  11        1.23        7.99      6.34 o 
  -4   4  11       97.52       80.08     14.48 o 
  -3   4  11     1442.79     1412.53     37.91 o 
  -2   4  11      808.32      760.13     16.48 o 
  -1   4  11      480.22      509.99     10.26 o 
   0   4  11       63.31       67.91      4.60 o 
   1   4  11      105.29       96.41      5.32 o 
   2   4  11       78.26       73.14      4.41 o 
   3   4  11        1.01        1.73      3.04 o 
   4   4  11       45.50       32.20      6.52 o 
   5   4  11      107.13      101.53     11.37 o 
   6   4  11        0.39       -1.82      5.54 o 
   7   4  11       27.39       28.33      9.72 o 
  -7   5  11        0.02       -4.22     11.35 o 
  -6   5  11       54.24       68.75     11.15 o 
  -5   5  11      192.10      201.06     16.62 o 
  -4   5  11       16.47       15.60      6.78 o 
  -3   5  11      657.08      652.72     28.05 o 
  -2   5  11      443.53      446.83     15.30 o 
  -1   5  11      309.29      319.44      8.15 o 
   0   5  11      453.13      444.42     10.29 o 
   1   5  11      172.09      143.95      5.71 o 
   2   5  11      112.88      123.05      4.55 o 
   3   5  11      130.13      150.56     12.21 o 
   4   5  11       53.04       26.85     13.61 o 
   5   5  11      147.19      120.68     12.25 o 
   6   5  11        2.88        3.98      5.55 o 
   7   5  11       17.75       20.27     12.98 o 
  -6   6  11        2.05        1.32      7.12 o 
  -5   6  11       77.62       69.48     21.23 o 
  -4   6  11       18.02       10.87      6.57 o 
  -3   6  11       60.82       72.80     12.45 o 
  -2   6  11       59.08       63.73      5.64 o 
  -1   6  11      154.75      145.25      6.50 o 
   0   6  11      101.66      101.81      5.01 o 
   1   6  11     1340.48     1311.38     20.26 o 
   2   6  11      165.85      161.38      5.85 o 
   3   6  11        2.84        7.75      3.07 o 
   4   6  11      333.88      342.21     21.54 o 
   5   6  11      185.33      157.68     21.91 o 
   6   6  11       57.32       78.93     11.47 o 
   7   6  11       25.39       31.14      9.68 o 
  -6   7  11        0.00        4.14      7.91 o 
  -5   7  11      311.37      318.79     21.08 o 
  -4   7  11      118.78      118.59     13.71 o 
  -3   7  11      113.99      123.38     13.30 o 
  -2   7  11      440.46      435.80     12.34 o 
  -1   7  11      515.44      496.43     10.73 o 
   0   7  11      230.05      217.19      6.55 o 
   1   7  11      202.63      197.59      5.94 o 
   2   7  11      288.63      292.48      9.10 o 
   3   7  11       74.13       89.78      6.97 o 
   4   7  11      316.21      292.71     20.42 o 
   5   7  11       97.19       88.73     11.04 o 
   6   7  11        3.86       -0.89      5.67 o 
   7   7  11        0.05        4.90      7.90 o 
  -6   8  11       14.09       16.44      9.22 o 
  -5   8  11       92.73       83.32     25.45 o 
  -4   8  11      181.47      143.50     15.53 o 
  -3   8  11      623.18      590.90     28.29 o 
  -2   8  11      773.41      822.75     25.02 o 
  -1   8  11      394.38      406.19      9.80 o 
   0   8  11        8.03        9.43      2.47 o 
   1   8  11       31.81       27.43      3.58 o 
   2   8  11      227.83      209.84      7.47 o 
   3   8  11        3.27        3.61      3.39 o 
   4   8  11       42.07       21.38      7.60 o 
   5   8  11       38.12       33.35      7.88 o 
   6   8  11        5.82        5.06      6.37 o 
   7   8  11       44.49       84.73     27.92 o 
  -6   9  11      124.67      172.24     18.24 o 
  -5   9  11       12.51       14.39      9.04 o 
  -4   9  11        0.03        5.29      6.59 o 
  -3   9  11       67.49       73.73      8.80 o 
  -2   9  11       20.47       21.12      4.37 o 
  -1   9  11       22.28       18.60      3.32 o 
   0   9  11      868.80      864.21     15.25 o 
   1   9  11      865.46      853.68     15.50 o 
   2   9  11      142.56      160.72      7.41 o 
   3   9  11       90.05       84.75      7.20 o 
   4   9  11        0.93       -1.44      5.31 o 
   5   9  11        6.37        1.55      5.28 o 
   6   9  11        1.46       -5.66      5.71 o 
   7   9  11       59.01       80.82     15.91 o 
  -6  10  11      187.70      204.99     20.97 o 
  -5  10  11      140.97      148.92     19.45 o 
  -4  10  11       36.60       25.92      9.41 o 
  -3  10  11       76.33       65.40      8.94 o 
  -2  10  11      715.56      769.79     26.82 o 
  -1  10  11      170.74      189.64      6.73 o 
   0  10  11      575.22      577.53     12.87 o 
   1  10  11        8.08        9.39      2.99 o 
   2  10  11      531.76      508.53     12.49 o 
   3  10  11       45.71       35.15      5.64 o 
   4  10  11       14.18       12.48      6.75 o 
   5  10  11      145.34      148.87     22.78 o 
   6  10  11       49.12       52.53     13.15 o 
   7  10  11       35.59       37.31     14.72 o 
  -6  11  11        8.00        1.59     10.66 o 
  -5  11  11       73.47       80.92     14.13 o 
  -4  11  11        7.51       11.96     10.02 o 
  -3  11  11        2.10       -4.64      4.76 o 
  -2  11  11      478.65      461.24     12.70 o 
  -1  11  11       71.22       79.34      5.27 o 
   0  11  11      447.11      437.62     11.13 o 
   1  11  11      115.38      113.11      6.73 o 
   2  11  11       74.28       81.70      8.92 o 
   3  11  11       34.54       24.88      5.24 o 
   4  11  11      343.37      317.95     22.94 o 
   5  11  11       22.82       34.99      8.92 o 
   6  11  11       95.01       94.76     16.03 o 
  -5  12  11        1.41        1.04      8.67 o 
  -4  12  11        1.32        2.91      8.26 o 
  -3  12  11       88.60       82.85     10.54 o 
  -2  12  11        1.77        1.85      3.09 o 
  -1  12  11      210.52      227.61      8.91 o 
   0  12  11      237.73      238.40     10.18 o 
   1  12  11       15.12        8.92      3.58 o 
   2  12  11       75.10       76.46      8.12 o 
   3  12  11       62.31       53.49      6.97 o 
   4  12  11       89.06       94.19     14.53 o 
   5  12  11       86.98       84.04     15.49 o 
   6  12  11       15.34       21.20     11.57 o 
  -5  13  11       31.13       69.62     16.13 o 
  -4  13  11       38.71       21.22     10.21 o 
  -3  13  11      110.59      106.71     12.37 o 
  -2  13  11       47.85       43.74      5.69 o 
  -1  13  11      350.62      374.75     14.55 o 
   0  13  11      446.94      424.17     16.72 o 
   1  13  11       32.35       29.57      5.23 o 
   2  13  11      171.95      176.66      7.94 o 
   3  13  11       12.12        7.46      4.73 o 
   4  13  11       13.03        9.78      7.08 o 
   5  13  11       55.04       78.59     32.62 o 
   6  13  11       60.03       60.56     15.43 o 
  -5  14  11       17.08       35.14     15.37 o 
  -4  14  11       23.61       49.50     12.41 o 
  -3  14  11       81.56       74.79      8.66 o 
  -2  14  11      413.54      410.61     13.07 o 
  -1  14  11      187.34      178.73      8.65 o 
   0  14  11      532.00      480.11     14.54 o 
   1  14  11      116.48      107.82      7.33 o 
   2  14  11       23.94       17.18      5.20 o 
   3  14  11       13.47       12.05      5.77 o 
   4  14  11       10.75       15.90      8.13 o 
   5  14  11       59.84       63.52     17.11 o 
  -4  15  11       11.52        1.18      7.98 o 
  -3  15  11       19.04       13.97      6.04 o 
  -2  15  11      487.98      467.78     18.36 o 
  -1  15  11        2.64        5.45      3.84 o 
   0  15  11        0.93        1.50      3.67 o 
   1  15  11       10.97        9.29      4.25 o 
   2  15  11      408.38      408.68     16.62 o 
   3  15  11      166.47      169.00     12.06 o 
   4  15  11       81.14       52.01     10.74 o 
   5  15  11       54.88       49.52     14.30 o 
  -4  16  11       26.16       35.99     11.08 o 
  -3  16  11        2.92       -2.59      7.88 o 
  -2  16  11      244.74      274.64     16.15 o 
  -1  16  11      194.71      209.92     11.91 o 
   0  16  11      274.93      262.67     14.84 o 
   1  16  11       88.28       94.86     11.28 o 
   2  16  11       33.35       36.22     12.21 o 
   3  16  11       59.19       55.26     15.09 o 
   4  16  11       12.63       10.36      8.45 o 
   5  16  11       24.37       22.28     11.81 o 
  -3  17  11       66.86      100.84     14.22 o 
  -2  17  11       77.26       84.29      8.64 o 
  -1  17  11      318.79      315.82     17.77 o 
   0  17  11       28.37       25.74      5.83 o 
   1  17  11       18.40       12.37      5.04 o 
   2  17  11        5.09        6.91      6.04 o 
   3  17  11       23.27       22.49      8.27 o 
   4  17  11        3.22       -7.52      7.96 o 
  -3  18  11        5.47       -4.61      8.77 o 
  -2  18  11      101.19      122.13     10.49 o 
  -1  18  11        3.32        7.07      6.52 o 
   0  18  11       46.67       47.93      8.40 o 
   1  18  11       44.15       31.61      6.43 o 
   2  18  11       29.56       21.42      7.25 o 
   3  18  11      131.30      154.39     14.36 o 
   4  18  11        2.61      -14.79     17.19 o 
  -2  19  11      205.28      226.90     24.69 o 
  -1  19  11       14.14       20.69      7.59 o 
   0  19  11        1.18       10.79      6.38 o 
   1  19  11        9.17       23.99      7.62 o 
   2  19  11       69.86       77.68     10.42 o 
   3  19  11       24.09       13.90      8.40 o 
   0  20  11       13.17        1.96      6.99 o 
   1  20  11       75.47       92.17     15.32 o 
   0 -17  12        2.03        3.41      9.94 o 
   1 -17  12      100.64      102.24     16.26 o 
  -2 -16  12       45.45       53.02     23.49 o 
  -1 -16  12       62.35       79.21     13.39 o 
   0 -16  12       15.06       24.05     10.52 o 
   1 -16  12        6.92       18.91      9.62 o 
   2 -16  12       18.16       24.01     10.24 o 
  -3 -15  12        2.70      -11.82     12.55 o 
  -2 -15  12        0.61       -0.58     14.70 o 
  -1 -15  12        2.23        6.72      8.78 o 
   0 -15  12      161.80      144.55     15.64 o 
   1 -15  12        3.21       27.73      9.90 o 
   2 -15  12      155.83      171.94     16.55 o 
   3 -15  12       20.11       17.36     11.06 o 
  -3 -14  12      107.22       97.61     18.30 o 
  -2 -14  12       10.06       22.35     12.51 o 
  -1 -14  12        5.01        9.39      7.94 o 
   0 -14  12       39.66       23.75      7.73 o 
   1 -14  12        4.65        4.06      5.62 o 
   2 -14  12        3.37       10.93      9.38 o 
   3 -14  12       19.21       18.27     10.40 o 
  -4 -13  12        0.42        1.32     12.69 o 
  -3 -13  12      157.13      175.75     16.53 o 
  -2 -13  12       74.07       92.56     16.58 o 
  -1 -13  12       57.90       65.39      9.19 o 
   0 -13  12       16.00       14.99      6.06 o 
   1 -13  12      388.97      443.42     15.07 o 
   2 -13  12      108.42       97.09     11.02 o 
   3 -13  12        0.03       -1.28      8.28 o 
   4 -13  12      129.66      150.77     30.07 o 
  -4 -12  12       69.65       65.16     15.70 o 
  -3 -12  12       90.43       84.93     15.92 o 
  -2 -12  12        5.76       13.56      7.13 o 
  -1 -12  12        7.26        6.68      5.33 o 
   0 -12  12       65.10       73.38      7.86 o 
   1 -12  12       47.47       51.60      7.83 o 
   2 -12  12       15.30       12.73      6.27 o 
   3 -12  12        0.37        3.60      8.37 o 
   4 -12  12        0.45        7.88     10.67 o 
   5 -12  12       14.25       30.90     13.55 o 
  -5 -11  12       40.16       31.90     20.01 o 
  -4 -11  12       11.66        7.36      9.72 o 
  -3 -11  12       45.56       37.59     12.96 o 
  -2 -11  12       30.86       21.70      7.21 o 
  -1 -11  12      103.10      117.88      9.15 o 
   0 -11  12      306.17      322.35     10.78 o 
   1 -11  12        5.91        8.92      4.30 o 
   2 -11  12      167.54      179.42     25.14 o 
   3 -11  12       25.08       20.69      8.64 o 
   4 -11  12        0.20       -4.36      8.82 o 
   5 -11  12       73.67       78.51     18.89 o 
  -5 -10  12        0.89       -2.06     10.01 o 
  -4 -10  12       81.64       78.02     15.00 o 
  -3 -10  12      113.38      142.15     45.38 o 
  -2 -10  12       95.29       80.60     11.56 o 
  -1 -10  12        2.02        1.18      3.94 o 
   0 -10  12      198.58      209.30      8.23 o 
   1 -10  12      250.43      242.31     10.34 o 
   2 -10  12        0.26        6.24      4.22 o 
   3 -10  12      122.65      121.85     11.22 o 
   4 -10  12        5.04        8.72      9.46 o 
   5 -10  12       54.68       48.46     13.16 o 
   6 -10  12       23.15        7.63     12.50 o 
  -5  -9  12       28.59       14.92     10.89 o 
  -4  -9  12       67.30       67.87     13.68 o 
  -3  -9  12       55.19       43.03     13.79 o 
  -2  -9  12        3.63       -0.46      5.29 o 
  -1  -9  12       21.64       19.80      5.96 o 
   0  -9  12      278.53      288.43      9.31 o 
   1  -9  12      276.84      288.64     13.77 o 
   2  -9  12        2.44        2.37      3.57 o 
   3  -9  12       12.78       11.63      8.66 o 
   4  -9  12        3.51        3.57      7.91 o 
   5  -9  12       36.45       25.46     10.94 o 
   6  -9  12       40.50       57.67     18.47 o 
  -5  -8  12       96.40      112.42     16.37 o 
  -4  -8  12      139.53      161.08     27.57 o 
  -3  -8  12       16.08       17.13      8.05 o 
  -2  -8  12        2.12        7.53      4.93 o 
  -1  -8  12        0.05        0.94      3.60 o 
   0  -8  12      222.44      235.33      7.84 o 
   1  -8  12        2.54        4.76      3.64 o 
   2  -8  12       32.35       25.95      4.55 o 
   3  -8  12      225.19      197.06     16.16 o 
   4  -8  12        7.23        8.08      8.34 o 
   5  -8  12        8.57       15.37      9.29 o 
   6  -8  12        0.23       -0.08      9.34 o 
  -6  -7  12       39.73       36.95     20.96 o 
  -5  -7  12        3.79       14.10      7.51 o 
  -4  -7  12       25.29       23.93      8.11 o 
  -3  -7  12      255.79      228.50     16.66 o 
  -2  -7  12       90.55       68.10      8.02 o 
  -1  -7  12      652.36      646.48     16.25 o 
   0  -7  12      103.33      104.87      5.03 o 
   1  -7  12        2.10        1.10      3.07 o 
   2  -7  12        7.05        7.03      3.37 o 
   3  -7  12       85.10       79.87      8.60 o 
   4  -7  12        1.23       13.75      8.19 o 
   5  -7  12       82.94       74.36     29.62 o 
   6  -7  12       42.93       28.73     11.34 o 
  -6  -6  12       20.54       21.94      9.78 o 
  -5  -6  12        0.17        0.69      6.40 o 
  -4  -6  12        3.56        8.71      6.30 o 
  -3  -6  12       98.03       66.95      9.63 o 
  -2  -6  12        9.74       12.91      4.36 o 
  -1  -6  12      256.75      258.02      8.31 o 
   0  -6  12        0.56        0.61      2.19 o 
   1  -6  12       89.45      106.29      9.21 o 
   2  -6  12       32.71       29.53      4.33 o 
   3  -6  12      127.62      148.42     10.74 o 
   4  -6  12      151.28      143.79     26.74 o 
   5  -6  12      126.15      127.92     16.80 o 
   6  -6  12       17.71       22.55     10.64 o 
   7  -6  12        0.01       -1.08     14.08 o 
  -6  -5  12       26.26       19.45      8.87 o 
  -5  -5  12      351.74      388.34     21.01 o 
  -4  -5  12        4.71        8.53      5.57 o 
  -3  -5  12      147.65      161.39     13.16 o 
  -2  -5  12        8.40        5.36      3.56 o 
  -1  -5  12      324.88      329.22      9.01 o 
   0  -5  12      109.29      104.44      4.73 o 
   1  -5  12        8.29        9.64      2.62 o 
   2  -5  12       36.20       45.36      5.14 o 
   3  -5  12       15.49       20.21      4.64 o 
   4  -5  12        2.11        8.58      7.19 o 
   5  -5  12      101.07       54.35     13.19 o 
   6  -5  12       11.24       15.03      8.72 o 
   7  -5  12        3.88       -4.03     10.94 o 
  -6  -4  12      110.21      110.71     13.61 o 
  -5  -4  12       69.17       67.90     10.12 o 
  -4  -4  12       12.10        9.99      6.38 o 
  -3  -4  12      192.62      184.57     21.17 o 
  -2  -4  12        5.41        2.20      3.16 o 
  -1  -4  12      375.88      384.71      9.67 o 
   0  -4  12       10.86        7.86      2.63 o 
   1  -4  12       16.79       12.74      2.62 o 
   2  -4  12       49.57       52.34      5.07 o 
   3  -4  12      286.48      283.13     18.31 o 
   4  -4  12       30.83       43.60      9.88 o 
   5  -4  12       11.58       23.82      9.49 o 
   6  -4  12        3.25        6.73      8.23 o 
   7  -4  12       36.07       32.29     11.34 o 
  -6  -3  12       22.11       17.42      8.32 o 
  -5  -3  12       19.38       25.74      7.06 o 
  -4  -3  12       23.29       26.74     12.49 o 
  -3  -3  12      184.91      201.41     25.72 o 
  -2  -3  12      266.84      250.15     10.63 o 
  -1  -3  12       54.75       48.76      3.94 o 
   0  -3  12       37.08       39.75      3.69 o 
   1  -3  12      251.51      255.18      6.81 o 
   2  -3  12      281.13      313.60     12.17 o 
   3  -3  12        3.91        4.12      3.22 o 
   4  -3  12        6.31        3.03      5.16 o 
   5  -3  12      304.84      285.43     25.57 o 
   6  -3  12       36.64       34.87      8.69 o 
   7  -3  12        0.06        2.22     13.11 o 
  -6  -2  12       31.45       44.95      8.91 o 
  -5  -2  12       41.34       34.25      7.85 o 
  -4  -2  12      146.62      135.73     11.97 o 
  -3  -2  12       90.86       92.56     18.14 o 
  -2  -2  12      127.17      130.82      7.87 o 
  -1  -2  12        0.07        1.02      2.71 o 
   0  -2  12        6.76        9.18      2.49 o 
   1  -2  12       69.67       79.49      3.82 o 
   2  -2  12       83.38       78.76      4.96 o 
   3  -2  12        0.01        5.02      4.24 o 
   4  -2  12      428.34      359.51     18.24 o 
   5  -2  12        0.01        2.06      5.37 o 
   6  -2  12       19.22        8.42      7.16 o 
   7  -2  12        0.06       -0.46      7.10 o 
  -6  -1  12        3.51        9.45      6.44 o 
  -5  -1  12      461.71      479.39     49.49 o 
  -4  -1  12      216.43      227.03     14.53 o 
  -3  -1  12        9.39        7.75      4.56 o 
  -2  -1  12      241.70      253.80     12.08 o 
  -1  -1  12       24.45       22.10      4.51 o 
   0  -1  12        2.22        4.79      2.15 o 
   1  -1  12       32.90       31.72      2.79 o 
   2  -1  12      351.13      357.93      8.98 o 
   3  -1  12       21.12       18.88      4.12 o 
   4  -1  12        3.59       10.33      5.13 o 
   5  -1  12      178.76      171.18     14.38 o 
   6  -1  12       25.74       26.40      8.39 o 
   7  -1  12       28.85       30.65     12.23 o 
  -6   0  12        2.14        7.14      6.76 o 
  -5   0  12        0.71        8.01      5.99 o 
  -4   0  12        0.78       -2.49      4.91 o 
  -3   0  12      241.25      248.38     45.27 o 
  -2   0  12       22.80       22.97      4.03 o 
  -1   0  12       44.77       42.78      3.62 o 
   0   0  12       89.94      100.65      4.87 o 
   1   0  12      103.01      116.33      4.63 o 
   2   0  12        1.06        2.68      2.27 o 
   3   0  12        4.81        5.04      3.22 o 
   4   0  12       85.96       71.73     10.70 o 
   5   0  12       35.25       33.64      9.19 o 
   6   0  12       26.90       24.17      7.75 o 
   7   0  12        6.11       -0.30      6.70 o 
  -6   1  12       45.05       49.40      9.40 o 
  -5   1  12        8.31       10.16      6.06 o 
  -4   1  12       53.66       56.85     12.09 o 
  -3   1  12      389.99      375.39     20.28 o 
  -2   1  12        7.88        8.57      3.28 o 
  -1   1  12      645.17      710.58     18.13 o 
   0   1  12        0.65        3.92      1.89 o 
   1   1  12      140.84      137.49      5.77 o 
   2   1  12       34.83       32.13      3.06 o 
   3   1  12      726.50      693.73     18.38 o 
   4   1  12        0.00        6.30      4.49 o 
   5   1  12      273.97      221.72     15.98 o 
   6   1  12       24.01       17.34      6.89 o 
   7   1  12       88.30       89.21     12.51 o 
  -6   2  12      289.80      310.82     28.79 o 
  -5   2  12       20.62       19.23      8.18 o 
  -4   2  12      572.39      535.56     40.55 o 
  -3   2  12       11.58        6.28      4.90 o 
  -2   2  12       17.52       12.51      4.95 o 
  -1   2  12        1.31        2.29      2.17 o 
   0   2  12      100.70       98.50      4.20 o 
   1   2  12       24.54       23.03      2.60 o 
   2   2  12        7.52        8.03      2.25 o 
   3   2  12       55.94       77.39      7.13 o 
   4   2  12      121.46      104.38     10.88 o 
   5   2  12       21.06       19.36      7.30 o 
   6   2  12        9.48        7.53      6.40 o 
   7   2  12       14.42       19.19      7.91 o 
  -6   3  12       38.58       40.81      9.74 o 
  -5   3  12       53.24       61.62     10.63 o 
  -4   3  12       10.46        9.44      6.00 o 
  -3   3  12      180.92      225.32     16.76 o 
  -2   3  12      119.40      103.52     10.19 o 
  -1   3  12      375.61      391.10      9.71 o 
   0   3  12       25.16       21.42      3.30 o 
   1   3  12       36.33       36.14      3.06 o 
   2   3  12       13.53       12.27      2.46 o 
   3   3  12      250.14      225.98     14.39 o 
   4   3  12       23.68       24.35      6.40 o 
   5   3  12        5.41        3.39      5.20 o 
   6   3  12        0.56       -2.24      5.97 o 
   7   3  12        0.26       -2.26      6.94 o 
  -6   4  12        3.42        8.77      7.81 o 
  -5   4  12       28.60       22.77      8.46 o 
  -4   4  12      117.00       98.64     28.35 o 
  -3   4  12      108.48      105.57     12.23 o 
  -2   4  12       10.29       10.00      3.62 o 
  -1   4  12       20.31       20.21      2.63 o 
   0   4  12        0.08       -1.09      1.81 o 
   1   4  12        1.19       -0.96      1.88 o 
   2   4  12       35.43       35.39      4.45 o 
   3   4  12        8.21       17.60      4.07 o 
   4   4  12      745.80      690.91     25.67 o 
   5   4  12       59.41       53.55     12.76 o 
   6   4  12       53.21       45.07      9.47 o 
   7   4  12        0.30        3.61      6.98 o 
  -6   5  12       70.56       89.09     16.90 o 
  -5   5  12      382.45      374.86     46.97 o 
  -4   5  12       15.34       11.66      6.80 o 
  -3   5  12      112.03      115.89     13.57 o 
  -2   5  12      299.34      257.13     14.19 o 
  -1   5  12       42.33       47.17      3.60 o 
   0   5  12       19.84       25.61      3.35 o 
   1   5  12      415.68      382.18      8.82 o 
   2   5  12      376.07      362.09      8.66 o 
   3   5  12      100.29       87.23      9.90 o 
   4   5  12        0.10        0.64      5.74 o 
   5   5  12      210.82      199.24     15.36 o 
   6   5  12        1.69        2.05      6.95 o 
   7   5  12       56.33       77.54     12.52 o 
  -6   6  12       56.63       78.78     13.48 o 
  -5   6  12       91.23       94.16     13.01 o 
  -4   6  12       59.75       71.27     11.52 o 
  -3   6  12       63.62       64.15     19.16 o 
  -2   6  12        0.46        2.86      2.76 o 
  -1   6  12       75.98       79.13      4.91 o 
   0   6  12      177.77      179.28      6.34 o 
   1   6  12      126.48      133.24      5.43 o 
   2   6  12      302.66      288.81      8.50 o 
   3   6  12       30.41       18.66      4.37 o 
   4   6  12       29.37       16.74      7.61 o 
   5   6  12        9.87       17.47      6.30 o 
   6   6  12       73.32      103.05     12.72 o 
   7   6  12        5.48       13.78      8.37 o 
  -6   7  12       15.73       16.33      9.61 o 
  -5   7  12       25.43       19.78     11.16 o 
  -4   7  12       79.25       86.19     15.43 o 
  -3   7  12       92.01      100.77     12.83 o 
  -2   7  12       83.76       86.95      6.01 o 
  -1   7  12      459.55      479.40     10.75 o 
   0   7  12        0.07        4.92      2.19 o 
   1   7  12      153.97      140.16      6.15 o 
   2   7  12      333.50      334.56      9.53 o 
   3   7  12       24.73       17.30      4.48 o 
   4   7  12        8.65        7.43      6.31 o 
   5   7  12       47.93       56.49      9.71 o 
   6   7  12       83.39       85.53     14.49 o 
   7   7  12        7.94        4.29      7.42 o 
  -6   8  12       67.54       70.66     13.18 o 
  -5   8  12       39.89       55.59     13.59 o 
  -4   8  12       24.55       22.97      8.71 o 
  -3   8  12       44.78       45.11     15.06 o 
  -2   8  12        6.61        3.90      3.23 o 
  -1   8  12      185.24      193.02      6.97 o 
   0   8  12       42.22       35.96      5.41 o 
   1   8  12      359.44      356.77     11.76 o 
   2   8  12      254.13      241.96      8.91 o 
   3   8  12      303.55      297.07     12.30 o 
   4   8  12      303.20      282.17     21.32 o 
   5   8  12       66.61       87.01     21.73 o 
   6   8  12       52.20       65.00     10.96 o 
   7   8  12        0.04       -6.10      8.87 o 
  -6   9  12       75.35       71.09     15.75 o 
  -5   9  12       63.56       68.05     12.95 o 
  -4   9  12       11.85       11.31      7.41 o 
  -3   9  12       62.94       63.03     13.65 o 
  -2   9  12        6.35        9.37      3.85 o 
  -1   9  12       30.11       31.87      3.77 o 
   0   9  12      268.48      266.46      7.74 o 
   1   9  12      129.07      117.65      6.32 o 
   2   9  12        1.66        2.67      2.74 o 
   3   9  12      119.23      106.10      8.29 o 
   4   9  12       48.75       51.73     16.86 o 
   5   9  12        2.13       -2.99      5.71 o 
   6   9  12        4.39       17.30      7.63 o 
   7   9  12        6.52       -9.89      9.89 o 
  -6  10  12      149.99      179.56     31.69 o 
  -5  10  12       31.87       34.78     10.40 o 
  -4  10  12        9.86        9.80      7.85 o 
  -3  10  12        6.14        2.66      4.87 o 
  -2  10  12       75.85       73.20      9.83 o 
  -1  10  12       93.73       83.72      4.96 o 
   0  10  12      287.62      310.04     12.61 o 
   1  10  12       16.90       14.30      3.59 o 
   2  10  12       97.26      106.86      6.04 o 
   3  10  12        3.09        2.57      4.18 o 
   4  10  12       56.68       55.50     11.30 o 
   5  10  12        7.67        7.98      7.02 o 
   6  10  12       18.91       20.23      9.87 o 
  -5  11  12        2.62        6.68      8.66 o 
  -4  11  12      103.74      143.42     18.17 o 
  -3  11  12       19.37       14.78      6.31 o 
  -2  11  12        7.34       11.55      4.57 o 
  -1  11  12        0.09        0.03      2.92 o 
   0  11  12      308.21      285.69      9.75 o 
   1  11  12      200.33      204.13      9.01 o 
   2  11  12       45.48       42.85      4.53 o 
   3  11  12       64.34       56.91      7.10 o 
   4  11  12       65.59       57.18     12.40 o 
   5  11  12       44.87       39.82      9.23 o 
   6  11  12       41.16       32.17     12.74 o 
  -5  12  12      115.52      146.91     33.20 o 
  -4  12  12        5.96       12.12      9.18 o 
  -3  12  12        4.55        3.04      5.67 o 
  -2  12  12        0.09        6.05      4.60 o 
  -1  12  12      124.42      103.28      7.29 o 
   0  12  12       23.82       20.80      4.11 o 
   1  12  12       23.45       15.94      3.98 o 
   2  12  12       51.55       51.50      5.20 o 
   3  12  12       28.00       18.11      5.39 o 
   4  12  12        0.39        3.04      7.06 o 
   5  12  12       70.75       81.64     14.94 o 
   6  12  12       10.84       30.33     15.97 o 
  -5  13  12        8.44        8.39     11.82 o 
  -4  13  12       10.12        4.56     10.10 o 
  -3  13  12      532.96      562.34     28.88 o 
  -2  13  12        5.76       12.22      3.96 o 
  -1  13  12       61.13       53.54      5.87 o 
   0  13  12        5.82        7.24      3.50 o 
   1  13  12      115.92      134.49      9.93 o 
   2  13  12        0.13        4.40      3.99 o 
   3  13  12      327.12      325.52     19.37 o 
   4  13  12       60.20       38.97     15.57 o 
   5  13  12        6.45       -2.09      8.35 o 
   6  13  12        2.42        7.29     10.74 o 
  -4  14  12       25.33       25.34      9.55 o 
  -3  14  12        0.28       -2.00      5.32 o 
  -2  14  12       62.08       62.73      6.89 o 
  -1  14  12       60.33       69.98      6.65 o 
   0  14  12       57.99       48.58      5.66 o 
   1  14  12      218.32      208.00      9.83 o 
   2  14  12       32.76       34.63      6.94 o 
   3  14  12       80.45       94.91     10.14 o 
   4  14  12        0.00        2.01      7.11 o 
   5  14  12        1.28        4.23      9.56 o 
  -4  15  12       75.51       92.49     18.95 o 
  -3  15  12       68.69       62.74     16.23 o 
  -2  15  12       51.04       47.93      5.84 o 
  -1  15  12       42.64       46.93      6.72 o 
   0  15  12       78.08       89.48      7.39 o 
   1  15  12       43.68       36.49      7.27 o 
   2  15  12       71.38       76.20      8.97 o 
   3  15  12        4.44        8.84      6.52 o 
   4  15  12        0.07        1.54      9.02 o 
   5  15  12       17.11       12.88     10.63 o 
  -4  16  12       18.90       18.22     10.39 o 
  -3  16  12        0.39        5.65      7.62 o 
  -2  16  12      121.08      144.62     16.11 o 
  -1  16  12        6.17        9.74      5.34 o 
   0  16  12       38.41       39.49      6.41 o 
   1  16  12        3.21        4.36      4.60 o 
   2  16  12      539.83      582.00     26.20 o 
   3  16  12      125.74      158.56     20.39 o 
   4  16  12       60.74       42.51     26.70 o 
  -3  17  12      120.11       86.24     16.67 o 
  -2  17  12        1.45        6.90      5.30 o 
  -1  17  12        0.46        3.60      6.24 o 
   0  17  12        6.35        4.57      5.75 o 
   1  17  12        0.93       -4.34      4.34 o 
   2  17  12        4.83       11.64      6.40 o 
   3  17  12       57.35       22.34      7.88 o 
   4  17  12        6.72        7.46     12.26 o 
  -2  18  12        9.19        0.34      8.45 o 
  -1  18  12      233.77      249.99     16.92 o 
   0  18  12        1.28       10.19      6.03 o 
   1  18  12       23.40       22.92      7.03 o 
   2  18  12       31.37       30.91      7.89 o 
   3  18  12       58.49       28.54      8.87 o 
  -1  19  12      164.91      183.46     15.45 o 
   0  19  12       85.67      108.64     23.32 o 
   1  19  12      130.33      149.85     13.25 o 
   2  19  12        3.14       16.71      7.53 o 
  -1 -16  13       52.74       62.94     12.92 o 
   0 -16  13      108.47      107.62     16.84 o 
   1 -16  13      200.06      200.30     21.58 o 
  -2 -15  13       25.15       29.66     18.47 o 
  -1 -15  13       35.52       34.23     10.58 o 
   0 -15  13       41.57       29.63     24.02 o 
   1 -15  13       20.93        6.87     14.37 o 
   2 -15  13       50.82       55.36     12.05 o 
   3 -15  13       12.45        7.46     11.27 o 
  -3 -14  13      204.05      202.56     25.19 o 
  -2 -14  13        8.62       12.76     11.30 o 
  -1 -14  13       65.46       76.23     19.72 o 
   0 -14  13        2.83        0.31      8.30 o 
   1 -14  13        5.77        7.90      6.69 o 
   2 -14  13       46.60       38.14     10.29 o 
   3 -14  13        4.23        1.91      9.28 o 
  -3 -13  13        1.19       -1.77     10.35 o 
  -2 -13  13        0.06        9.08     11.50 o 
  -1 -13  13      366.41      419.00     22.85 o 
   0 -13  13       78.41       77.48     10.38 o 
   1 -13  13      309.98      296.88     12.92 o 
   2 -13  13        2.12        6.02      7.92 o 
   3 -13  13       14.10        6.88      9.53 o 
  -4 -12  13       20.94       12.56     18.04 o 
  -3 -12  13        5.48       -3.47      9.31 o 
  -2 -12  13       43.13       48.32     10.28 o 
  -1 -12  13      404.03      425.58     16.91 o 
   0 -12  13        4.91        5.39      5.54 o 
   1 -12  13      257.51      266.54     11.79 o 
   2 -12  13        6.85        6.89      5.96 o 
   3 -12  13      107.52       92.41     14.58 o 
   4 -12  13       25.24       43.66     20.17 o 
   5 -12  13      139.71      135.94     29.86 o 
  -4 -11  13       12.38       10.17     11.91 o 
  -3 -11  13      181.54      247.60     30.67 o 
  -2 -11  13      120.15      134.26     12.82 o 
  -1 -11  13       63.53       54.84      7.29 o 
   0 -11  13      220.56      230.44     13.89 o 
   1 -11  13       24.39       20.95      5.14 o 
   2 -11  13       66.36       64.38     10.52 o 
   3 -11  13       12.02        2.39      6.89 o 
   4 -11  13       64.58       58.41      8.03 o 
   5 -11  13      424.28      481.30     34.02 o 
  -5 -10  13        8.14       16.12     12.97 o 
  -4 -10  13       18.19       17.79     10.83 o 
  -3 -10  13      161.35      153.99     18.99 o 
  -2 -10  13      210.20      209.95     16.55 o 
  -1 -10  13       17.35       13.89      5.58 o 
   0 -10  13      129.86      144.03      9.60 o 
   1 -10  13       46.24       34.27      5.34 o 
   2 -10  13        4.09        8.53      5.06 o 
   3 -10  13        0.12        0.91      6.46 o 
   4 -10  13       56.97       54.04      7.58 o 
   5 -10  13       16.09       23.41     12.86 o 
  -5  -9  13        6.89        2.14      9.67 o 
  -4  -9  13       36.67       30.40     12.61 o 
  -3  -9  13      220.61      209.60     20.58 o 
  -2  -9  13      116.67      107.08     20.62 o 
  -1  -9  13       81.63       89.42      7.77 o 
   0  -9  13      768.99      770.19     16.75 o 
   1  -9  13       36.12       36.83      5.88 o 
   2  -9  13       21.59       21.40      4.90 o 
   3  -9  13        1.01        4.72      5.82 o 
   4  -9  13       11.53       11.80      5.43 o 
   5  -9  13      175.57      173.37     21.17 o 
   6  -9  13       48.20       59.17     15.75 o 
  -5  -8  13        5.58        8.41     10.13 o 
  -4  -8  13       33.09       28.99     10.79 o 
  -3  -8  13       89.08       92.37     22.20 o 
  -2  -8  13      177.92      188.61     20.12 o 
  -1  -8  13      791.00      832.52     20.60 o 
   0  -8  13      285.29      295.21      9.22 o 
   1  -8  13       96.83      110.50      8.03 o 
   2  -8  13        6.25       12.11      6.34 o 
   3  -8  13       60.56       56.23      8.23 o 
   4  -8  13       70.65       67.89      7.63 o 
   5  -8  13      145.34      134.63     18.40 o 
   6  -8  13        2.74        2.51     10.23 o 
  -5  -7  13       25.64       38.79      9.39 o 
  -4  -7  13      123.43      121.69     13.97 o 
  -3  -7  13      155.50      179.89     15.46 o 
  -2  -7  13       60.57       67.99      8.53 o 
  -1  -7  13      260.67      267.17     16.58 o 
   0  -7  13     1224.53     1215.64     21.22 o 
   1  -7  13       38.78       53.94      6.21 o 
   2  -7  13      178.07      197.78      9.06 o 
   3  -7  13       24.16        7.60      5.62 o 
   4  -7  13      397.04      364.26     25.69 o 
   5  -7  13       32.87       44.99     11.99 o 
   6  -7  13        4.89       13.44     10.84 o 
  -6  -6  13        0.01        5.25     10.90 o 
  -5  -6  13        3.49       10.93      7.06 o 
  -4  -6  13       32.59       30.38      9.18 o 
  -3  -6  13        1.94        5.72      5.88 o 
  -2  -6  13        4.74        4.87      4.24 o 
  -1  -6  13       92.48       80.13      5.84 o 
   0  -6  13       19.95       21.03      3.08 o 
   1  -6  13      482.17      443.10     12.76 o 
   2  -6  13      350.42      355.84     17.42 o 
   3  -6  13       73.57       72.10      7.32 o 
   4  -6  13      430.85      379.02     15.30 o 
   5  -6  13       50.20       35.29     11.29 o 
   6  -6  13       59.40       64.48     14.23 o 
  -6  -5  13       17.31       17.40     10.06 o 
  -5  -5  13        6.30       10.12      7.05 o 
  -4  -5  13        3.56        6.75      6.23 o 
  -3  -5  13       75.95       76.12     10.40 o 
  -2  -5  13      348.47      366.18     14.43 o 
  -1  -5  13      278.13      279.05     11.77 o 
   0  -5  13       10.45       22.36      3.02 o 
   1  -5  13      961.69      924.96     24.37 o 
   2  -5  13      204.43      215.94     10.40 o 
   3  -5  13       43.57       45.17      6.13 o 
   4  -5  13      137.91      104.80      8.63 o 
   5  -5  13      180.42      163.32     48.44 o 
   6  -5  13       14.26        3.16      9.17 o 
  -6  -4  13       46.21       55.24     14.48 o 
  -5  -4  13        0.19        6.71      6.41 o 
  -4  -4  13       54.80       55.99      9.60 o 
  -3  -4  13      312.85      302.84     17.55 o 
  -2  -4  13      309.02      311.34     12.95 o 
  -1  -4  13      549.33      546.97     12.29 o 
   0  -4  13     1117.11     1088.79     19.71 o 
   1  -4  13     1966.42     1893.21     30.03 o 
   2  -4  13       13.93       17.53      3.66 o 
   3  -4  13        0.08        1.82      3.73 o 
   4  -4  13        1.60        6.87      7.08 o 
   5  -4  13       55.28       57.13     12.26 o 
   6  -4  13        6.17        1.09      7.79 o 
   7  -4  13       17.59       22.60     14.02 o 
  -6  -3  13       40.57       36.48      9.55 o 
  -5  -3  13       12.61       27.15      7.44 o 
  -4  -3  13       27.36       25.92      9.88 o 
  -3  -3  13       68.05       70.85      9.01 o 
  -2  -3  13      599.09      576.59     16.00 o 
  -1  -3  13      166.32      176.72      6.76 o 
   0  -3  13        1.71        5.47      2.59 o 
   1  -3  13       62.93       65.95      4.10 o 
   2  -3  13      103.50      110.47      8.55 o 
   3  -3  13      374.10      383.17     17.64 o 
   4  -3  13      227.67      252.63     16.50 o 
   5  -3  13       33.60       23.49      7.27 o 
   6  -3  13       56.67       53.57     11.82 o 
   7  -3  13        6.24        4.53     12.09 o 
  -6  -2  13        9.83        2.17      7.08 o 
  -5  -2  13      129.10      113.62     26.57 o 
  -4  -2  13       38.51       42.98      9.89 o 
  -3  -2  13        0.15       -0.94      4.92 o 
  -2  -2  13       65.97       56.68      6.91 o 
  -1  -2  13        2.66        3.46      2.57 o 
   0  -2  13        6.21        6.28      2.59 o 
   1  -2  13       50.20       43.79      3.31 o 
   2  -2  13     3492.38     3527.07     58.43 o 
   3  -2  13      364.22      363.09     12.18 o 
   4  -2  13      299.54      309.09     20.26 o 
   5  -2  13       57.34       55.04      9.86 o 
   6  -2  13       53.68       47.86     10.18 o 
   7  -2  13       48.48       56.09     11.59 o 
  -6  -1  13        0.51        0.30      6.71 o 
  -5  -1  13       23.55       19.83      7.16 o 
  -4  -1  13       51.24       48.63      8.25 o 
  -3  -1  13      422.47      380.69     18.45 o 
  -2  -1  13      271.06      273.04     14.83 o 
  -1  -1  13        0.04        2.31      2.40 o 
   0  -1  13       30.87       35.77      3.83 o 
   1  -1  13      118.62      110.51      4.53 o 
   2  -1  13     2681.69     2731.05     46.59 o 
   3  -1  13       48.42       40.12      4.90 o 
   4  -1  13      352.27      313.78     17.87 o 
   5  -1  13       83.96       79.14     11.39 o 
   6  -1  13      218.47      261.50     18.94 o 
   7  -1  13        2.23        2.65      7.67 o 
  -6   0  13        4.08       11.07      7.85 o 
  -5   0  13        1.03        0.26      5.83 o 
  -4   0  13       24.14       14.77      5.66 o 
  -3   0  13       52.42       37.64      8.16 o 
  -2   0  13       28.01       26.78      5.20 o 
  -1   0  13       15.51        5.26      2.55 o 
   0   0  13       38.15       40.62      4.24 o 
   1   0  13      574.04      555.65     10.60 o 
   2   0  13      169.92      159.19      7.15 o 
   3   0  13      352.71      353.12     11.79 o 
   4   0  13        0.93        3.76      4.78 o 
   5   0  13       48.41       30.48     11.04 o 
   6   0  13        0.01       -2.42      5.97 o 
   7   0  13       63.22       64.86     11.88 o 
  -6   1  13      168.94      199.45     15.82 o 
  -5   1  13      122.77      139.52     15.14 o 
  -4   1  13       66.29       55.83     16.88 o 
  -3   1  13       55.74       55.78      9.22 o 
  -2   1  13        0.12        0.38      3.18 o 
  -1   1  13       76.64       68.02      4.59 o 
   0   1  13       36.17       35.72      3.70 o 
   1   1  13      205.27      210.18      6.31 o 
   2   1  13      543.03      573.88     15.99 o 
   3   1  13     3187.70     3151.28     60.64 o 
   4   1  13      137.55      119.88     18.69 o 
   5   1  13      129.10      153.28     13.97 o 
   6   1  13       22.45       19.47      7.82 o 
   7   1  13       96.42      128.98     15.13 o 
  -6   2  13        4.90        0.10     10.88 o 
  -5   2  13       30.96       29.86     23.76 o 
  -4   2  13      682.47      668.07     29.75 o 
  -3   2  13        2.48        1.50      4.74 o 
  -2   2  13       43.81       42.78      5.27 o 
  -1   2  13       13.30       18.27      3.10 o 
   0   2  13        0.77        4.40      2.17 o 
   1   2  13       21.35       19.95      2.71 o 
   2   2  13     1644.19     1690.27     31.09 o 
   3   2  13       12.47       20.79      5.73 o 
   4   2  13        0.19        4.09      5.02 o 
   5   2  13      145.93      122.90     16.91 o 
   6   2  13       17.27       12.72      8.17 o 
   7   2  13       64.76       74.21     19.83 o 
  -6   3  13        9.46       12.47      9.24 o 
  -5   3  13      142.44      181.80     30.07 o 
  -4   3  13      208.72      154.43     16.88 o 
  -3   3  13        3.00        5.29      6.06 o 
  -2   3  13       97.58       79.78     11.97 o 
  -1   3  13       58.78       63.92      4.48 o 
   0   3  13       46.50       46.55      3.98 o 
   1   3  13        1.52        5.95      2.17 o 
   2   3  13      373.09      395.50     10.12 o 
   3   3  13      728.91      705.60     19.30 o 
   4   3  13      213.75      228.59     15.65 o 
   5   3  13      100.24      122.66     13.06 o 
   6   3  13       21.68       22.64      7.48 o 
   7   3  13       14.52        7.03      7.55 o 
  -6   4  13        0.16        5.97      7.81 o 
  -5   4  13       11.95        2.89      6.75 o 
  -4   4  13       58.53       55.03     10.13 o 
  -3   4  13      236.14      229.87     17.53 o 
  -2   4  13      193.11      177.40     17.79 o 
  -1   4  13       40.95       44.43      4.79 o 
   0   4  13      348.14      358.11      8.97 o 
   1   4  13      230.95      224.95      6.63 o 
   2   4  13      499.71      493.03     11.76 o 
   3   4  13      296.41      275.79     11.45 o 
   4   4  13      284.13      265.71     19.81 o 
   5   4  13      156.07      164.10     24.27 o 
   6   4  13        4.54       15.19      7.02 o 
   7   4  13        0.70       -3.22      7.31 o 
  -6   5  13       60.70       66.77     12.12 o 
  -5   5  13        2.41       14.28      8.57 o 
  -4   5  13       11.50        7.14      9.73 o 
  -3   5  13      153.06      142.28     14.72 o 
  -2   5  13       22.33       22.20      5.05 o 
  -1   5  13        9.01        9.07      2.66 o 
   0   5  13        4.34        2.47      2.23 o 
   1   5  13       64.20       60.93      4.02 o 
   2   5  13     1378.06     1432.95     23.25 o 
   3   5  13       32.93       36.27      5.42 o 
   4   5  13      370.66      308.47     21.18 o 
   5   5  13       47.52       20.79      7.03 o 
   6   5  13       72.39       88.33     12.27 o 
   7   5  13        0.63        8.09      7.94 o 
  -6   6  13       50.30       74.31     13.35 o 
  -5   6  13      134.43      112.87     24.09 o 
  -4   6  13      147.81      131.91     14.83 o 
  -3   6  13      324.23      308.71     20.84 o 
  -2   6  13        3.97        2.48      3.50 o 
  -1   6  13        1.20        7.72      2.50 o 
   0   6  13       35.67       38.53      3.99 o 
   1   6  13        7.77        8.44      2.59 o 
   2   6  13     3184.26     3254.40     46.55 o 
   3   6  13       31.45       35.35      6.43 o 
   4   6  13       19.32       14.93      7.31 o 
   5   6  13      213.16      192.17     15.82 o 
   6   6  13       92.38      112.99     13.76 o 
   7   6  13       24.35       34.72     14.68 o 
  -6   7  13        0.02       -1.39     10.50 o 
  -5   7  13       86.42      100.35     26.57 o 
  -4   7  13      295.34      315.80     22.29 o 
  -3   7  13      278.83      264.39     19.77 o 
  -2   7  13       18.32       15.18      5.02 o 
  -1   7  13      181.91      185.75      9.61 o 
   0   7  13       22.35       23.17      3.61 o 
   1   7  13      250.44      258.44      8.68 o 
   2   7  13      206.91      208.89      7.89 o 
   3   7  13        0.99       -0.01      3.71 o 
   4   7  13        4.10       -2.19      9.55 o 
   5   7  13      176.90      193.12     17.82 o 
   6   7  13       62.79       94.89     16.72 o 
   7   7  13       14.72       18.85      9.71 o 
  -6   8  13        0.92        7.82     13.67 o 
  -5   8  13       79.97       98.47     20.54 o 
  -4   8  13      102.90       85.83     16.96 o 
  -3   8  13        0.02        3.77      6.35 o 
  -2   8  13      454.30      496.98     15.62 o 
  -1   8  13      836.34      824.33     15.99 o 
   0   8  13      493.52      483.13     11.42 o 
   1   8  13      602.49      619.00     13.36 o 
   2   8  13        1.63        1.34      2.76 o 
   3   8  13       46.12       30.65      6.15 o 
   4   8  13       17.60       36.28      9.81 o 
   5   8  13      104.84       83.61     11.78 o 
   6   8  13       16.70       13.61      7.68 o 
   7   8  13       25.13       16.24      9.53 o 
  -6   9  13       17.04       10.23     13.67 o 
  -5   9  13        2.78       -1.09      8.01 o 
  -4   9  13      111.96      138.98     16.68 o 
  -3   9  13        3.06        2.92      8.72 o 
  -2   9  13       22.98       25.36      4.95 o 
  -1   9  13       15.56       12.39      3.16 o 
   0   9  13       21.72       17.68      3.09 o 
   1   9  13      495.32      493.21     13.57 o 
   2   9  13       51.75       58.72      4.97 o 
   3   9  13        2.15        0.27      4.31 o 
   4   9  13       52.03       37.84     10.42 o 
   5   9  13       42.13       35.80      8.56 o 
   6   9  13        3.61       12.90      8.34 o 
  -5  10  13       59.60       68.35     17.52 o 
  -4  10  13      164.62      166.46     18.64 o 
  -3  10  13       44.51       47.58     11.55 o 
  -2  10  13        3.23        5.14      4.25 o 
  -1  10  13        5.44        7.06      3.48 o 
   0  10  13      477.53      499.69     11.94 o 
   1  10  13      657.22      643.12     17.26 o 
   2  10  13      427.03      421.39     16.90 o 
   3  10  13       23.08       16.95      5.25 o 
   4  10  13        0.14       -0.95      6.41 o 
   5  10  13      173.96      192.32     16.94 o 
   6  10  13       54.71       41.18     10.71 o 
  -5  11  13        2.91       -4.80      8.24 o 
  -4  11  13       12.12       17.58     10.52 o 
  -3  11  13      212.19      204.09     20.10 o 
  -2  11  13       30.86       36.37      8.99 o 
  -1  11  13        0.01        8.60      3.51 o 
   0  11  13      946.17      968.69     20.31 o 
   1  11  13       10.38       13.26      3.95 o 
   2  11  13       30.52       24.46      4.02 o 
   3  11  13        2.24        9.45      5.13 o 
   4  11  13        9.99        9.85      7.92 o 
   5  11  13        6.00       -0.77      6.00 o 
   6  11  13       10.39       10.00     10.40 o 
  -5  12  13        3.24       14.56     12.57 o 
  -4  12  13        5.16       12.41     10.10 o 
  -3  12  13       69.21       65.49     10.17 o 
  -2  12  13       55.52       60.45     10.49 o 
  -1  12  13      849.11      836.53     20.48 o 
   0  12  13       27.11       31.93      7.05 o 
   1  12  13       24.66       16.67      4.29 o 
   2  12  13       54.91       61.83      9.53 o 
   3  12  13       23.50       19.59      5.62 o 
   4  12  13        8.76        2.51      8.34 o 
   5  12  13      158.90      205.03     22.10 o 
   6  12  13      106.95      122.23     27.21 o 
  -5  13  13        3.42        2.78     16.40 o 
  -4  13  13        0.81        5.27     10.05 o 
  -3  13  13      173.23      223.29     22.93 o 
  -2  13  13        0.00       -0.58      4.51 o 
  -1  13  13      125.46      109.92     11.36 o 
   0  13  13      221.35      240.64     10.60 o 
   1  13  13      545.84      571.43     16.08 o 
   2  13  13       44.70       56.25      5.65 o 
   3  13  13       11.82       10.91      5.84 o 
   4  13  13        2.73        1.33     10.27 o 
   5  13  13       14.75       11.22     10.52 o 
  -4  14  13      116.59      156.36     20.99 o 
  -3  14  13       27.69       21.83      6.90 o 
  -2  14  13       95.67       80.91      8.95 o 
  -1  14  13        0.15        5.15      4.29 o 
   0  14  13      245.12      249.47     11.03 o 
   1  14  13       14.10       10.17      4.26 o 
   2  14  13        1.18        8.36      5.21 o 
   3  14  13       16.59       17.66      7.33 o 
   4  14  13        0.06       -0.15      7.89 o 
   5  14  13        6.78        9.92     13.67 o 
  -4  15  13      148.33      129.74     33.24 o 
  -3  15  13      100.59       90.68     12.66 o 
  -2  15  13       29.01       33.49      7.55 o 
  -1  15  13       13.09       16.91      5.42 o 
   0  15  13       43.69       43.12      7.53 o 
   1  15  13       27.02       32.85      5.78 o 
   2  15  13      175.85      180.11     12.55 o 
   3  15  13        0.47        5.83      6.34 o 
   4  15  13        5.36       19.28     10.94 o 
   5  15  13       33.57       42.52     14.24 o 
  -3  16  13        1.17       -2.64      7.80 o 
  -2  16  13      179.30      214.21     29.87 o 
  -1  16  13      395.75      361.06     18.41 o 
   0  16  13        1.55       -0.02      5.30 o 
   1  16  13       28.74       21.07      5.56 o 
   2  16  13      257.22      268.82     15.16 o 
   3  16  13       28.61       39.32      9.16 o 
   4  16  13        5.21       -2.36     11.23 o 
  -3  17  13       16.12       40.35     11.85 o 
  -2  17  13        2.08       25.19     22.66 o 
  -1  17  13       53.70       46.38      8.48 o 
   0  17  13       82.08       95.79     12.33 o 
   1  17  13        0.38        5.24      5.17 o 
   2  17  13      286.06      327.00     16.99 o 
   3  17  13       18.77       20.67      8.33 o 
   4  17  13        2.67       22.37     13.79 o 
  -2  18  13       19.61       26.03     18.47 o 
  -1  18  13       13.69       16.25      7.53 o 
   0  18  13       84.22      104.59     11.14 o 
   1  18  13        8.28       12.43      6.63 o 
   2  18  13       52.97       47.01      8.93 o 
   3  18  13      174.60      222.38     17.37 o 
  -1  19  13        0.53        1.89      7.66 o 
   0  19  13        5.84        2.95      6.84 o 
   1  19  13       10.83        4.48      6.97 o 
   2  19  13       33.60       23.23      8.53 o 
  -1 -15  14        4.06        8.67      8.84 o 
   0 -15  14        0.60       12.85      9.57 o 
   1 -15  14        0.35        1.57      9.27 o 
   2 -15  14        1.23        2.04      9.59 o 
  -2 -14  14       16.49       17.73     17.15 o 
  -1 -14  14        7.74       25.26      9.43 o 
   0 -14  14       26.49       14.76      9.37 o 
   1 -14  14       36.95       40.66     12.01 o 
   2 -14  14      242.96      242.84     20.86 o 
   3 -14  14       13.92        6.13     11.10 o 
  -3 -13  14       12.35       14.97     12.98 o 
  -2 -13  14       19.19        2.63     10.86 o 
  -1 -13  14      174.25      160.79     16.98 o 
   0 -13  14       15.08        9.47      8.53 o 
   1 -13  14       17.38       24.86      7.35 o 
   2 -13  14        1.05       -1.28      7.61 o 
   3 -13  14       15.90       14.21     10.52 o 
  -3 -12  14       10.33       12.12     11.93 o 
  -2 -12  14       50.68       75.54     23.36 o 
  -1 -12  14        1.75       -2.28      7.04 o 
   0 -12  14       21.96       39.83     10.09 o 
   1 -12  14      251.59      243.48     11.73 o 
   2 -12  14        2.29       -1.12     16.86 o 
   3 -12  14       56.53       56.17     13.54 o 
   4 -12  14        5.77       16.73      8.53 o 
  -4 -11  14       30.90       46.28     15.73 o 
  -3 -11  14       17.76        6.60     10.11 o 
  -2 -11  14      150.17      179.17     15.79 o 
  -1 -11  14        6.66        4.69      5.23 o 
   0 -11  14       22.03       23.91      7.07 o 
   1 -11  14      199.90      194.66     10.39 o 
   2 -11  14       26.56       21.69      6.84 o 
   3 -11  14       16.96        9.49      9.65 o 
   4 -11  14      244.57      254.08     36.12 o 
   5 -11  14        1.69        0.34     11.81 o 
  -4 -10  14       11.34       12.96     11.21 o 
  -3 -10  14        0.75        1.06      9.12 o 
  -2 -10  14       71.86       95.09     20.31 o 
  -1 -10  14       32.23       34.05     10.05 o 
   0 -10  14       48.62       35.92      7.15 o 
   1 -10  14        7.72       15.93      4.78 o 
   2 -10  14        2.63       11.34      5.41 o 
   3 -10  14        6.80        7.23      7.34 o 
   4 -10  14        0.06       -2.39      5.40 o 
   5 -10  14        1.11       18.11     13.01 o 
  -5  -9  14        0.73        2.60     13.22 o 
  -4  -9  14       18.77       14.21     14.95 o 
  -3  -9  14        4.74       -1.26      7.77 o 
  -2  -9  14      239.70      272.53     24.82 o 
  -1  -9  14      107.11      114.49     10.03 o 
   0  -9  14      258.21      291.09     18.58 o 
   1  -9  14      110.21      109.43      7.56 o 
   2  -9  14        5.26        6.93      4.72 o 
   3  -9  14      169.39      144.52     13.85 o 
   4  -9  14      173.22      178.68     25.53 o 
   5  -9  14        0.02        6.24     10.69 o 
  -5  -8  14        0.13       14.62     13.61 o 
  -4  -8  14       38.86       26.28     11.73 o 
  -3  -8  14        4.76       -6.93      7.40 o 
  -2  -8  14       94.96       75.49      9.68 o 
  -1  -8  14      345.26      351.34     13.84 o 
   0  -8  14       83.29       99.26     10.22 o 
   1  -8  14       38.85       54.53      7.44 o 
   2  -8  14       13.15       12.30      4.64 o 
   3  -8  14      165.59      172.83     13.84 o 
   4  -8  14       24.81       14.14      8.26 o 
   5  -8  14      172.05      158.74     23.92 o 
   6  -8  14       10.16       18.18     12.73 o 
  -5  -7  14       22.78       35.06     10.09 o 
  -4  -7  14       25.49       37.14      9.49 o 
  -3  -7  14      165.37      155.19     19.40 o 
  -2  -7  14       14.49       12.71      7.18 o 
  -1  -7  14       10.10       10.25      4.48 o 
   0  -7  14       85.43       86.94      5.50 o 
   1  -7  14      209.98      195.76     15.24 o 
   2  -7  14      167.31      174.33     10.76 o 
   3  -7  14      135.27      142.80     15.90 o 
   4  -7  14       28.26       27.90      6.92 o 
   5  -7  14       51.55       21.89     10.56 o 
   6  -7  14       16.88       21.86     11.79 o 
  -5  -6  14        1.79        2.18      8.00 o 
  -4  -6  14        1.19        3.15      6.18 o 
  -3  -6  14        9.34        2.26      7.26 o 
  -2  -6  14      132.29      105.90      9.01 o 
  -1  -6  14       38.68       38.75      4.97 o 
   0  -6  14      403.67      405.37     12.33 o 
   1  -6  14      747.16      720.07     21.49 o 
   2  -6  14       44.90       34.15      5.04 o 
   3  -6  14       27.21       28.81      6.18 o 
   4  -6  14       19.02        8.22      5.08 o 
   5  -6  14       76.56      101.01     16.08 o 
   6  -6  14        1.62       -1.49      9.73 o 
  -5  -5  14       53.64       62.95     10.89 o 
  -4  -5  14        0.17        0.34      6.41 o 
  -3  -5  14       45.46       40.10      8.46 o 
  -2  -5  14       10.16        9.44      4.45 o 
  -1  -5  14       11.97       13.13      3.94 o 
   0  -5  14       37.25       42.36      5.78 o 
   1  -5  14      410.32      412.17     13.77 o 
   2  -5  14      231.70      221.60      9.49 o 
   3  -5  14      407.63      424.20     15.61 o 
   4  -5  14      173.75      189.58     19.65 o 
   5  -5  14       38.34       26.46     27.42 o 
   6  -5  14       69.57       69.52     15.35 o 
  -6  -4  14       60.87       68.60     14.38 o 
  -5  -4  14        1.63        1.96      6.62 o 
  -4  -4  14       10.17        5.71      6.38 o 
  -3  -4  14      288.13      291.44     25.45 o 
  -2  -4  14       16.30       10.93      4.63 o 
  -1  -4  14      249.38      251.73      9.18 o 
   0  -4  14        9.00        7.96      2.56 o 
   1  -4  14       14.67       18.16      5.01 o 
   2  -4  14        8.82       13.78      3.78 o 
   3  -4  14      435.39      423.05     20.98 o 
   4  -4  14      209.05      193.97     15.82 o 
   5  -4  14        1.23        8.42     11.43 o 
   6  -4  14        0.71        1.84      7.97 o 
  -6  -3  14        0.91       -4.69      9.17 o 
  -5  -3  14        0.00        9.69      7.38 o 
  -4  -3  14       48.80       40.54      8.52 o 
  -3  -3  14        8.36        7.33      6.34 o 
  -2  -3  14       12.68       10.64      4.11 o 
  -1  -3  14       36.63       36.83      4.37 o 
   0  -3  14      113.32      106.74      5.74 o 
   1  -3  14      324.35      308.54      9.43 o 
   2  -3  14     1082.93     1004.07     22.05 o 
   3  -3  14        7.71       11.12      4.40 o 
   4  -3  14        1.38       -1.62      3.68 o 
   5  -3  14      101.49       79.02     11.25 o 
   6  -3  14        5.08        4.85      6.97 o 
  -6  -2  14        0.03        4.69      9.00 o 
  -5  -2  14       36.24       35.41      8.69 o 
  -4  -2  14       11.22        5.88      5.97 o 
  -3  -2  14       48.87       53.24     10.47 o 
  -2  -2  14      161.77      167.58      9.64 o 
  -1  -2  14        1.40        5.74      2.92 o 
   0  -2  14       76.99       86.82      6.49 o 
   1  -2  14      423.11      418.64     12.84 o 
   2  -2  14      797.75      817.42     18.41 o 
   3  -2  14        0.24       -0.37      3.65 o 
   4  -2  14      227.47      212.28     10.51 o 
   5  -2  14       18.15       18.71      7.13 o 
   6  -2  14        2.18        5.22      6.73 o 
   7  -2  14       50.43       69.11     14.74 o 
  -6  -1  14        1.47        5.21      8.15 o 
  -5  -1  14       28.94       20.94      7.56 o 
  -4  -1  14        0.00        6.06      8.18 o 
  -3  -1  14       19.01       15.27      6.09 o 
  -2  -1  14       93.61       87.00      7.19 o 
  -1  -1  14        1.34       -0.17      2.81 o 
   0  -1  14        4.05        4.30      2.52 o 
   1  -1  14      369.95      359.45      8.93 o 
   2  -1  14      785.24      825.93     18.36 o 
   3  -1  14      181.08      214.61     17.16 o 
   4  -1  14      382.08      349.00     19.47 o 
   5  -1  14        0.42       -0.11      5.35 o 
   6  -1  14       93.49       63.45     10.94 o 
   7  -1  14       10.26       13.81      9.62 o 
  -6   0  14       47.44       44.17     10.32 o 
  -5   0  14       29.95       31.40     13.28 o 
  -4   0  14      139.66      158.05     30.61 o 
  -3   0  14      277.85      306.39     20.55 o 
  -2   0  14      228.70      214.32     14.46 o 
  -1   0  14        4.89        9.07      2.80 o 
   0   0  14       63.58       69.55      5.91 o 
   1   0  14      638.28      628.59     12.34 o 
   2   0  14        1.03        3.72      3.03 o 
   3   0  14     1144.95     1166.48     29.40 o 
   4   0  14      114.20       91.11      6.83 o 
   5   0  14       32.47       20.53      8.45 o 
   6   0  14       23.37       16.82     10.06 o 
   7   0  14        0.00        7.66      8.99 o 
  -6   1  14       10.79       12.86      7.94 o 
  -5   1  14       25.34       22.58      7.95 o 
  -4   1  14       65.03       62.81     25.49 o 
  -3   1  14       16.59       14.77      7.25 o 
  -2   1  14      192.35      171.87     10.98 o 
  -1   1  14      191.96      174.95      9.66 o 
   0   1  14       87.26       86.64     13.33 o 
   1   1  14      411.56      453.47      9.65 o 
   2   1  14      456.37      454.74     12.47 o 
   3   1  14      532.59      525.35     18.02 o 
   4   1  14      180.90      146.92     19.59 o 
   5   1  14        1.86        3.01      6.11 o 
   6   1  14       15.68        7.81      7.16 o 
   7   1  14        0.01        3.40      8.29 o 
  -6   2  14      101.48      142.80     14.56 o 
  -5   2  14        9.04       13.41      8.31 o 
  -4   2  14      182.57      196.27     35.35 o 
  -3   2  14      190.55      164.56     17.42 o 
  -2   2  14       10.33        8.07      4.05 o 
  -1   2  14        2.30       -0.48      2.62 o 
   0   2  14       16.77       12.35      3.21 o 
   1   2  14        5.27        3.30      2.37 o 
   2   2  14      227.90      227.13     13.35 o 
   3   2  14       17.84       13.66      4.56 o 
   4   2  14       30.12       36.11      5.17 o 
   5   2  14        3.45       -0.39      5.72 o 
   6   2  14       70.20       67.42     11.46 o 
   7   2  14       28.61       21.47      9.92 o 
  -6   3  14        0.98       16.32      8.36 o 
  -5   3  14       51.32       36.43     10.66 o 
  -4   3  14       90.03       77.64     19.18 o 
  -3   3  14       12.81       10.82      8.72 o 
  -2   3  14       10.75        7.62      5.51 o 
  -1   3  14      162.10      149.29      8.94 o 
   0   3  14       67.35       50.59      4.49 o 
   1   3  14      703.94      726.20     13.11 o 
   2   3  14     2301.46     2352.34     41.41 o 
   3   3  14       43.28       41.33      5.02 o 
   4   3  14      243.48      238.90     15.97 o 
   5   3  14      240.74      226.79     26.39 o 
   6   3  14       36.70       16.56     12.94 o 
   7   3  14        8.24        0.81      8.12 o 
  -6   4  14       25.90       38.65     12.44 o 
  -5   4  14        0.11        0.63      9.67 o 
  -4   4  14       51.38       54.87     10.90 o 
  -3   4  14       32.69       40.62      9.31 o 
  -2   4  14       30.19       31.60      5.61 o 
  -1   4  14        8.80       15.07      3.34 o 
   0   4  14      151.58      126.04      7.93 o 
   1   4  14      429.40      438.18     10.04 o 
   2   4  14      233.71      267.95      9.49 o 
   3   4  14      983.22     1022.55     25.55 o 
   4   4  14       46.30       59.66     11.08 o 
   5   4  14        0.09        8.64      6.22 o 
   6   4  14       13.11        9.32      8.44 o 
   7   4  14       20.80       18.04     10.37 o 
  -6   5  14        5.79        3.69     11.37 o 
  -5   5  14       26.37       30.99      9.59 o 
  -4   5  14      110.09      158.33     16.59 o 
  -3   5  14        7.70        7.78     13.61 o 
  -2   5  14        2.10        1.82      5.91 o 
  -1   5  14        6.25        6.40      2.75 o 
   0   5  14        2.08        3.85      2.59 o 
   1   5  14      322.39      285.92      8.12 o 
   2   5  14       86.72      103.28      5.85 o 
   3   5  14        1.18        2.31      3.87 o 
   4   5  14       32.36       37.18     17.04 o 
   5   5  14       28.01       20.56      7.65 o 
   6   5  14       10.11        9.09      7.45 o 
   7   5  14       88.23      129.71     16.26 o 
  -6   6  14       11.08       13.06     22.97 o 
  -5   6  14       73.34      109.01     15.19 o 
  -4   6  14       31.27       15.78     11.76 o 
  -3   6  14        4.11       17.19      7.40 o 
  -2   6  14       28.81       33.11      6.13 o 
  -1   6  14        1.68        3.49      3.03 o 
   0   6  14        8.11       10.52      2.86 o 
   1   6  14      928.92      946.89     19.00 o 
   2   6  14       43.23       44.20      4.07 o 
   3   6  14      133.19      137.94      9.16 o 
   4   6  14       49.59       60.35     11.42 o 
   5   6  14        6.67        4.99      6.64 o 
   6   6  14        0.05        0.08      6.92 o 
   7   6  14       81.87       91.85     14.84 o 
  -6   7  14       10.48       18.10     14.41 o 
  -5   7  14       15.22       11.79      8.65 o 
  -4   7  14        4.73        0.75      6.72 o 
  -3   7  14       10.57        2.88      6.68 o 
  -2   7  14      128.76      118.72      9.87 o 
  -1   7  14      140.35      128.37      6.51 o 
   0   7  14       93.05      101.37      7.19 o 
   1   7  14     1244.04     1272.36     25.69 o 
   2   7  14      861.00      890.26     18.38 o 
   3   7  14      203.18      227.49     11.55 o 
   4   7  14      105.70      133.30     16.09 o 
   5   7  14      186.00      191.13     16.53 o 
   6   7  14       17.55       30.39      9.37 o 
  -5   8  14       11.65        7.71     15.10 o 
  -4   8  14        0.17       -0.33      7.06 o 
  -3   8  14      162.81      202.16     18.96 o 
  -2   8  14       43.26       47.14     10.20 o 
  -1   8  14        1.76        1.38      3.03 o 
   0   8  14       33.90       35.04      4.27 o 
   1   8  14      137.43      141.15      6.79 o 
   2   8  14        2.98        1.49      4.29 o 
   3   8  14      121.51      111.78      8.69 o 
   4   8  14        4.95        4.77      6.40 o 
   5   8  14        0.00        8.24      7.15 o 
   6   8  14        0.61        6.55      7.61 o 
  -5   9  14        1.07        9.77      9.64 o 
  -4   9  14       32.88       30.04     18.66 o 
  -3   9  14       22.67       24.65     11.37 o 
  -2   9  14        3.41        3.90      5.20 o 
  -1   9  14        3.50        3.97      3.12 o 
   0   9  14       38.23       39.50      4.51 o 
   1   9  14      189.09      202.80      8.93 o 
   2   9  14       15.07       11.61      3.45 o 
   3   9  14        7.48        7.90      5.27 o 
   4   9  14        5.17        0.88      4.07 o 
   5   9  14        4.61        7.47      8.78 o 
   6   9  14        9.08       25.77      9.02 o 
  -5  10  14        7.39       13.87     10.46 o 
  -4  10  14        1.96       -2.81      7.76 o 
  -3  10  14       80.86       89.53     14.92 o 
  -2  10  14        0.06        6.17      5.27 o 
  -1  10  14       63.23       51.15      5.52 o 
   0  10  14      736.32      704.67     15.05 o 
   1  10  14      386.33      397.69     12.47 o 
   2  10  14       40.69       42.62      4.98 o 
   3  10  14       77.69       79.58      9.63 o 
   4  10  14      227.63      271.25     22.96 o 
   5  10  14        9.43        4.95      7.01 o 
   6  10  14       36.21       30.45     10.46 o 
  -5  11  14       40.29       40.79     13.77 o 
  -4  11  14        0.10        1.46      8.48 o 
  -3  11  14        0.27       -3.36      7.92 o 
  -2  11  14       53.39       53.11      6.82 o 
  -1  11  14       60.09       74.93     11.23 o 
   0  11  14       85.07       70.17      5.77 o 
   1  11  14      450.11      458.90     14.86 o 
   2  11  14       74.55       79.92      6.33 o 
   3  11  14       76.87       81.76     15.90 o 
   4  11  14       33.64       30.55      6.19 o 
   5  11  14        0.00        1.53      8.34 o 
   6  11  14        2.64        0.45      9.57 o 
  -5  12  14      142.88      168.44     22.86 o 
  -4  12  14       20.93       19.65     10.94 o 
  -3  12  14      183.58      256.41     32.45 o 
  -2  12  14      101.17      112.19     20.72 o 
  -1  12  14        2.49        3.47      3.60 o 
   0  12  14       87.56       93.45      6.99 o 
   1  12  14      135.09      151.30      9.20 o 
   2  12  14        8.11       11.52      3.96 o 
   3  12  14       22.05        9.39      6.38 o 
   4  12  14       10.32        8.99      8.56 o 
   5  12  14        0.03       10.41      9.66 o 
  -4  13  14        3.99        5.20     10.75 o 
  -3  13  14      124.47      118.03     17.82 o 
  -2  13  14       90.38       73.90      8.61 o 
  -1  13  14      203.85      204.44     10.15 o 
   0  13  14      104.61      115.43      9.41 o 
   1  13  14      157.09      149.15      8.84 o 
   2  13  14       36.48       31.93      6.61 o 
   3  13  14      105.52      116.41     18.52 o 
   4  13  14        3.99        2.73      8.35 o 
   5  13  14      107.78      127.54     19.45 o 
  -4  14  14        6.60       32.65     14.90 o 
  -3  14  14        0.53       -1.69      7.73 o 
  -2  14  14       64.47       54.47      9.18 o 
  -1  14  14       70.80       67.99     12.73 o 
   0  14  14      246.27      263.46     13.14 o 
   1  14  14       56.31       60.32      8.81 o 
   2  14  14       12.86       13.83      8.73 o 
   3  14  14       45.40       26.01     11.13 o 
   4  14  14       14.98       16.07     10.79 o 
   5  14  14        8.85       26.31     11.90 o 
  -3  15  14       93.89      128.54     20.50 o 
  -2  15  14        2.62        9.71      7.63 o 
  -1  15  14       17.37       10.49      6.49 o 
   0  15  14      246.64      229.31     12.84 o 
   1  15  14       17.82       13.89      5.40 o 
   2  15  14       22.13       22.21      6.75 o 
   3  15  14      245.27      238.00     19.07 o 
   4  15  14       22.74       29.91     15.57 o 
  -3  16  14       76.86       72.34     18.85 o 
  -2  16  14       25.87       47.92     10.88 o 
  -1  16  14       97.02       88.06     11.45 o 
   0  16  14       16.01       18.26      6.52 o 
   1  16  14        7.91       10.18      5.29 o 
   2  16  14       13.16       17.67      8.24 o 
   3  16  14        0.14       -0.41      6.81 o 
   4  16  14      228.63      274.75     37.57 o 
  -2  17  14       52.42       63.39     15.34 o 
  -1  17  14      346.52      354.16     36.47 o 
   0  17  14        0.67        4.69      6.14 o 
   1  17  14       32.98       36.31      7.95 o 
   2  17  14       97.76      106.87     11.03 o 
   3  17  14        1.23        5.80      8.01 o 
  -1  18  14      120.33      123.08     13.21 o 
   0  18  14       51.34       81.14     10.29 o 
   1  18  14       15.28       18.20      7.43 o 
   2  18  14        4.76       10.02      7.66 o 
  -1 -14  15       10.00        6.96     10.77 o 
   0 -14  15       10.22       17.52     10.15 o 
   1 -14  15       17.67       15.91     10.39 o 
   2 -14  15       37.10       40.68     13.36 o 
  -2 -13  15        6.07        5.23     12.43 o 
  -1 -13  15      111.03      135.19     14.50 o 
   0 -13  15       61.26       72.18     12.29 o 
   1 -13  15        6.37       10.70      9.50 o 
   2 -13  15       94.61       95.75     14.04 o 
   3 -13  15        0.03       -0.95      8.77 o 
  -3 -12  15       22.23       37.17     14.55 o 
  -2 -12  15        2.46       -3.45      9.85 o 
  -1 -12  15        0.20        1.25      7.64 o 
   0 -12  15       57.22       38.19     27.07 o 
   1 -12  15       16.53       23.50      7.52 o 
   2 -12  15        7.88       22.09      9.18 o 
   3 -12  15       11.15       10.94      8.84 o 
   4 -12  15      102.22       74.39     12.14 o 
  -3 -11  15      128.89      135.01     20.40 o 
  -2 -11  15      100.55       67.06     15.37 o 
  -1 -11  15      111.90      117.75     13.05 o 
   0 -11  15       10.90        2.35      7.74 o 
   1 -11  15       80.60       97.96      9.33 o 
   2 -11  15      293.16      286.55     24.52 o 
   3 -11  15       38.62       33.45      9.68 o 
   4 -11  15       28.25       18.72      7.84 o 
  -4 -10  15      244.10      298.30     28.34 o 
  -3 -10  15        3.48        4.75     19.96 o 
  -2 -10  15       38.64       41.63     11.69 o 
  -1 -10  15        2.80        7.37      5.36 o 
   0 -10  15        1.64       -0.05      5.62 o 
   1 -10  15       14.36        8.48      5.21 o 
   2 -10  15        3.63        5.30      8.22 o 
   3 -10  15        1.17       -4.25      6.10 o 
   4 -10  15        1.27        5.83      6.83 o 
   5 -10  15        0.82       -2.39     12.37 o 
  -4  -9  15        2.06        4.80     10.67 o 
  -3  -9  15        0.54       -1.73      9.17 o 
  -2  -9  15       11.34       12.80      7.26 o 
  -1  -9  15        0.10        2.49      4.94 o 
   0  -9  15       23.68       27.21      6.58 o 
   1  -9  15       27.60       16.50      4.94 o 
   2  -9  15       72.11       79.81      8.51 o 
   3  -9  15      471.98      496.54     31.92 o 
   4  -9  15       42.50       42.55      7.67 o 
   5  -9  15       17.75        7.35     11.83 o 
  -4  -8  15       35.12       41.61     12.87 o 
  -3  -8  15        0.04       16.62     10.18 o 
  -2  -8  15       85.15       78.34     10.45 o 
  -1  -8  15      178.72      181.56     12.24 o 
   0  -8  15        0.16       -2.31      3.68 o 
   1  -8  15       56.02       68.10      6.45 o 
   2  -8  15       75.03       71.88      7.35 o 
   3  -8  15       40.78       45.03     12.03 o 
   4  -8  15        3.03        8.82      5.77 o 
   5  -8  15        0.06       -6.40     10.31 o 
  -5  -7  15        2.85       17.34     10.56 o 
  -4  -7  15        1.83       -4.15      7.11 o 
  -3  -7  15       12.31        4.78     10.34 o 
  -2  -7  15        0.42        1.25      5.73 o 
  -1  -7  15        2.42        2.32      4.24 o 
   0  -7  15       25.92       31.84      5.19 o 
   1  -7  15        3.20        3.51      4.32 o 
   2  -7  15      349.48      364.75     13.91 o 
   3  -7  15       54.08       56.33      8.78 o 
   4  -7  15        1.68        1.34      5.24 o 
   5  -7  15       42.91       26.69     11.90 o 
   6  -7  15       53.40       90.42     23.40 o 
  -5  -6  15       40.81       36.87     11.20 o 
  -4  -6  15      110.51      114.28     13.39 o 
  -3  -6  15       27.14       14.42      7.61 o 
  -2  -6  15       24.06       16.98      5.87 o 
  -1  -6  15       45.82       48.80      6.22 o 
   0  -6  15       43.61       37.29      4.78 o 
   1  -6  15        5.89       -1.64      3.89 o 
   2  -6  15      195.59      181.31     11.29 o 
   3  -6  15       16.67       19.99      5.74 o 
   4  -6  15       55.63       46.23      9.07 o 
   5  -6  15       26.76       28.58     12.18 o 
   6  -6  15       15.44        6.59     12.41 o 
  -5  -5  15       15.73       15.43      8.27 o 
  -4  -5  15        0.11        1.10      6.99 o 
  -3  -5  15      139.92      126.94     13.28 o 
  -2  -5  15      161.81      157.41     15.35 o 
  -1  -5  15       31.45       28.93      5.61 o 
   0  -5  15       69.20       63.32      5.15 o 
   1  -5  15      137.88      175.79     16.52 o 
   2  -5  15        0.57        0.18      3.91 o 
   3  -5  15      103.49      102.29     19.64 o 
   4  -5  15        1.72        4.17      4.82 o 
   5  -5  15       25.97       39.79     12.97 o 
   6  -5  15       10.33       10.94     11.21 o 
  -5  -4  15        8.20        8.94      8.33 o 
  -4  -4  15        7.86       17.07      6.89 o 
  -3  -4  15       21.55       31.80     10.73 o 
  -2  -4  15       54.33       55.40      8.75 o 
  -1  -4  15       10.22        9.94      3.72 o 
   0  -4  15      120.34      124.08      5.48 o 
   1  -4  15      105.08       86.58      8.09 o 
   2  -4  15       45.17       48.26      5.93 o 
   3  -4  15       82.25       91.61     16.86 o 
   4  -4  15        0.87        1.61      4.94 o 
   5  -4  15       57.29       40.39     12.41 o 
   6  -4  15      121.39      181.02     34.17 o 
  -5  -3  15       12.10       -4.54      6.98 o 
  -4  -3  15        8.31        3.89      6.34 o 
  -3  -3  15        3.11        8.35      6.72 o 
  -2  -3  15        0.31        5.95      4.09 o 
  -1  -3  15      135.57      116.08      9.23 o 
   0  -3  15       16.34       20.51      4.96 o 
   1  -3  15       74.40       81.99      8.60 o 
   2  -3  15      243.32      239.67     12.25 o 
   3  -3  15        0.97       -2.11      3.71 o 
   4  -3  15        3.07        1.86      3.98 o 
   5  -3  15       99.51       91.67     14.45 o 
   6  -3  15        3.88       18.42     11.21 o 
  -6  -2  15       23.26       19.47     21.79 o 
  -5  -2  15       37.82       41.35     17.06 o 
  -4  -2  15        6.32       26.57      8.03 o 
  -3  -2  15      198.26      213.39     15.79 o 
  -2  -2  15        2.67        1.02      3.93 o 
  -1  -2  15        8.74        3.51      3.13 o 
   0  -2  15       23.59       23.02      3.67 o 
   1  -2  15       34.69       41.85      6.17 o 
   2  -2  15      274.71      267.30      9.88 o 
   3  -2  15       10.34       10.90      4.27 o 
   4  -2  15       14.63       15.36      3.81 o 
   5  -2  15       27.49       17.60     10.04 o 
   6  -2  15       16.91       25.71      8.82 o 
  -6  -1  15        1.10        3.85     10.24 o 
  -5  -1  15       20.10       19.47      7.81 o 
  -4  -1  15      152.07      158.05     21.82 o 
  -3  -1  15       45.18       43.57      8.41 o 
  -2  -1  15       86.94       67.24     11.09 o 
  -1  -1  15      205.76      164.45     11.74 o 
   0  -1  15       66.99       43.30      4.28 o 
   1  -1  15      120.42      108.66     10.40 o 
   2  -1  15       24.08       20.79      5.01 o 
   3  -1  15        3.02        4.60      3.91 o 
   4  -1  15      222.09      217.98     20.69 o 
   5  -1  15        3.35       11.63      7.57 o 
   6  -1  15        6.38        6.15      7.19 o 
  -6   0  15        1.21        2.16      9.65 o 
  -5   0  15        0.01       -0.85      8.48 o 
  -4   0  15       13.85        9.76      6.30 o 
  -3   0  15       83.13       90.00     13.23 o 
  -2   0  15      128.21      164.18     19.92 o 
  -1   0  15      300.22      275.49     10.07 o 
   0   0  15        3.66        3.90      2.92 o 
   1   0  15       21.10       28.48      6.56 o 
   2   0  15      427.73      422.95     18.87 o 
   3   0  15        0.06        2.37      3.65 o 
   4   0  15        0.09        2.96      4.25 o 
   5   0  15       12.95       12.57      7.20 o 
   6   0  15        4.49        1.81      7.32 o 
  -6   1  15       17.33        2.64     10.43 o 
  -5   1  15       32.14       26.28     10.10 o 
  -4   1  15        5.48        6.33      7.07 o 
  -3   1  15       57.57       58.36     16.34 o 
  -2   1  15        9.54        6.81      4.23 o 
  -1   1  15       33.64       20.52      3.93 o 
   0   1  15      109.74       93.27      5.84 o 
   1   1  15      699.34      647.61     17.68 o 
   2   1  15       97.83      121.46      8.00 o 
   3   1  15       48.81       33.38     12.43 o 
   4   1  15       51.22       45.69      5.75 o 
   5   1  15        8.75       -0.62      6.06 o 
   6   1  15       15.27       16.59      9.90 o 
   7   1  15       58.47       92.39     14.88 o 
  -6   2  15      220.97      267.08     25.61 o 
  -5   2  15        2.24        8.73      8.30 o 
  -4   2  15       24.79       35.24     14.21 o 
  -3   2  15        0.14       11.98      7.19 o 
  -2   2  15       41.51       27.12      7.16 o 
  -1   2  15        9.28        7.12      3.34 o 
   0   2  15       12.36       13.10      3.42 o 
   1   2  15       40.43       36.52      4.84 o 
   2   2  15       14.61       19.14      3.83 o 
   3   2  15       23.81       22.91      5.24 o 
   4   2  15        0.37       -2.77      3.55 o 
   5   2  15        0.00        0.51      6.57 o 
   6   2  15       70.17       68.52     15.65 o 
   7   2  15       20.28       14.68     10.63 o 
  -6   3  15        9.75        5.25      9.54 o 
  -5   3  15        0.29        0.46      8.02 o 
  -4   3  15       84.56       87.06     13.03 o 
  -3   3  15       64.38       46.54     10.63 o 
  -2   3  15       11.26       11.89      4.70 o 
  -1   3  15       40.61       25.67      4.25 o 
   0   3  15      145.58      139.17      9.33 o 
   1   3  15      903.63      895.72     20.53 o 
   2   3  15        0.92        2.71      3.09 o 
   3   3  15        2.91        3.18      3.47 o 
   4   3  15      333.97      319.24     20.95 o 
   5   3  15      124.07      123.98     14.11 o 
   6   3  15        7.31       11.66      8.06 o 
   7   3  15       55.14       61.24     19.47 o 
  -6   4  15       66.61       96.32     17.58 o 
  -5   4  15        2.01        6.16      8.91 o 
  -4   4  15        3.72       11.57      7.31 o 
  -3   4  15       32.47       17.56      8.19 o 
  -2   4  15       85.20       76.64      9.55 o 
  -1   4  15      250.31      245.68     13.20 o 
   0   4  15      118.29      122.08      6.51 o 
   1   4  15      210.65      237.54      9.56 o 
   2   4  15      311.39      325.66     17.95 o 
   3   4  15        0.11        8.51      4.15 o 
   4   4  15        9.68       13.14      5.25 o 
   5   4  15        6.34        7.02      6.69 o 
   6   4  15        7.18        7.14      7.86 o 
  -5   5  15        3.31        0.68      7.65 o 
  -4   5  15        0.18        0.45      9.75 o 
  -3   5  15       17.87       21.78     13.36 o 
  -2   5  15      165.47      149.34     12.58 o 
  -1   5  15       95.66       81.02      6.17 o 
   0   5  15      302.87      281.55      9.67 o 
   1   5  15       87.15       87.48      6.19 o 
   2   5  15        1.09        0.17      3.12 o 
   3   5  15       99.38      121.13      8.96 o 
   4   5  15        0.80       -2.21      4.17 o 
   5   5  15        6.94        7.48      7.07 o 
   6   5  15        1.28        7.95      7.45 o 
  -5   6  15       78.49       78.28     13.80 o 
  -4   6  15       67.41       86.76     28.95 o 
  -3   6  15       15.53       12.69      7.99 o 
  -2   6  15       36.90       40.96      6.82 o 
  -1   6  15       60.15       45.45      5.37 o 
   0   6  15      210.09      192.44      8.52 o 
   1   6  15      239.58      230.99      9.16 o 
   2   6  15      722.24      666.37     20.77 o 
   3   6  15       24.84       32.22      6.39 o 
   4   6  15       30.42       21.35      5.42 o 
   5   6  15       25.46       55.35     10.70 o 
   6   6  15      112.65       95.25     22.25 o 
  -5   7  15       11.49       15.28      9.64 o 
  -4   7  15        7.19       -1.32      7.03 o 
  -3   7  15       26.41       31.29     10.29 o 
  -2   7  15        3.01        0.08      4.29 o 
  -1   7  15      424.24      397.30     17.97 o 
   0   7  15       41.22       35.66      4.05 o 
   1   7  15       15.73       14.40      3.87 o 
   2   7  15       57.74       50.06      4.63 o 
   3   7  15      204.38      215.97     17.66 o 
   4   7  15       38.33       22.66      5.64 o 
   5   7  15      139.41      251.81     23.14 o 
   6   7  15        2.78        2.76      7.15 o 
  -5   8  15        2.83        2.75     10.13 o 
  -4   8  15        0.11       -6.73     13.61 o 
  -3   8  15       47.29       53.69     11.81 o 
  -2   8  15       25.19       20.01      6.50 o 
  -1   8  15      108.29       98.23      7.20 o 
   0   8  15      187.26      178.86      7.94 o 
   1   8  15        1.56       -0.07      2.98 o 
   2   8  15      194.43      219.76     12.13 o 
   3   8  15      346.41      374.27     15.21 o 
   4   8  15        5.70       -1.13      4.48 o 
   5   8  15       19.60       13.27      7.38 o 
   6   8  15       32.60       37.13     10.97 o 
  -5   9  15       11.07       10.01     10.72 o 
  -4   9  15        2.86        9.24      9.06 o 
  -3   9  15        9.01       12.59      8.06 o 
  -2   9  15      233.30      256.56     24.33 o 
  -1   9  15      114.46      105.11      7.91 o 
   0   9  15        2.39        4.88      3.10 o 
   1   9  15        2.94        0.41      3.12 o 
   2   9  15        1.75        5.13      3.45 o 
   3   9  15      257.49      268.99     13.35 o 
   4   9  15       24.00       20.97      8.48 o 
   5   9  15        2.60        0.36      6.70 o 
   6   9  15       15.30       13.61      9.26 o 
  -5  10  15       10.46       27.90     13.28 o 
  -4  10  15        6.81        8.36      9.38 o 
  -3  10  15        0.16        0.86      9.26 o 
  -2  10  15       76.50       51.09      8.47 o 
  -1  10  15      152.06      134.39      7.99 o 
   0  10  15       21.60       15.30      3.59 o 
   1  10  15        0.09       -1.28      3.25 o 
   2  10  15      239.40      230.02      9.78 o 
   3  10  15        2.50        3.75      5.00 o 
   4  10  15        0.84       -2.10      4.53 o 
   5  10  15       26.06       18.92      8.78 o 
   6  10  15      126.53      173.66     18.21 o 
  -4  11  15        0.02        6.66     10.10 o 
  -3  11  15       17.37       13.76      9.74 o 
  -2  11  15       93.83       99.35     13.46 o 
  -1  11  15       35.13       22.17      5.30 o 
   0  11  15        0.08       -0.33      3.36 o 
   1  11  15       32.66       32.91      5.19 o 
   2  11  15       28.40       28.39      5.07 o 
   3  11  15       96.08      100.51     11.05 o 
   4  11  15       64.13       65.40      8.61 o 
   5  11  15        5.71        8.65     20.67 o 
  -4  12  15        1.19       10.62     11.15 o 
  -3  12  15       65.93       61.13     14.40 o 
  -2  12  15       18.73       14.39      6.91 o 
  -1  12  15       38.87       45.63      7.16 o 
   0  12  15       76.35       75.18      6.75 o 
   1  12  15       98.42      103.25      8.50 o 
   2  12  15        0.30        1.27      3.93 o 
   3  12  15      226.95      281.09     20.79 o 
   4  12  15       20.57       10.14      5.85 o 
   5  12  15      165.09      238.72     24.54 o 
  -4  13  15        8.57       10.67     12.04 o 
  -3  13  15        4.85        4.97     11.97 o 
  -2  13  15        0.02        1.82      6.73 o 
  -1  13  15       76.51       81.80      7.51 o 
   0  13  15        1.63        4.36      4.22 o 
   1  13  15        6.39        2.25      4.03 o 
   2  13  15        6.88       13.00      5.99 o 
   3  13  15      178.37      213.63     17.68 o 
   4  13  15        2.32        4.19      5.82 o 
   5  13  15       45.47       89.41     46.89 o 
  -3  14  15       15.26        8.01     10.68 o 
  -2  14  15        4.16       14.38     11.59 o 
  -1  14  15      117.26      131.83     11.55 o 
   0  14  15        5.91        9.05      4.55 o 
   1  14  15       17.70       17.40      5.21 o 
   2  14  15        4.93        1.00      5.40 o 
   3  14  15       56.81       24.87     11.47 o 
   4  14  15       40.26       59.27     18.47 o 
  -3  15  15       18.33       20.10     14.04 o 
  -2  15  15        9.30        2.71      7.39 o 
  -1  15  15       59.93       62.37     10.41 o 
   0  15  15        4.29        6.19      5.57 o 
   1  15  15        0.03        3.78      4.93 o 
   2  15  15       22.39       34.34      7.89 o 
   3  15  15       47.12       55.02     12.01 o 
   4  15  15      122.94      151.02     29.12 o 
  -2  16  15        5.83       14.54      9.92 o 
  -1  16  15        1.21       12.27      6.85 o 
   0  16  15       63.07       68.27     12.53 o 
   1  16  15       30.66       20.43      6.65 o 
   2  16  15        1.15        1.68      6.10 o 
   3  16  15       28.97       14.06      9.15 o 
  -2  17  15       87.29       91.04     17.54 o 
  -1  17  15        0.67       14.26      7.76 o 
   0  17  15        0.85        4.64      6.67 o 
   1  17  15       16.91       14.74      7.32 o 
   2  17  15        0.10        4.24      6.52 o 
   3  17  15        9.36        2.52      8.77 o 
  -1  18  15       73.25       81.02     20.75 o 
   0  18  15      195.85      228.16     15.12 o 
   1  18  15        3.19       -2.79      6.53 o 
   2  18  15      219.70      242.91     16.37 o 
   0 -14  16       26.77       32.45     10.98 o 
   1 -14  16       67.44       89.35     19.47 o 
  -1 -13  16        1.40        2.65      9.73 o 
   0 -13  16        0.12        5.71      9.31 o 
   1 -13  16       11.06       18.51     10.15 o 
   2 -13  16       85.34      107.02     14.67 o 
  -2 -12  16        3.70        3.09     11.77 o 
  -1 -12  16       25.34       15.66     10.52 o 
   0 -12  16       53.67       58.99     11.46 o 
   1 -12  16       40.13       20.10     10.02 o 
   2 -12  16      203.99      210.38     18.14 o 
   3 -12  16        7.66        5.16      9.26 o 
  -3 -11  16       24.23        7.15     12.28 o 
  -2 -11  16        0.33       -6.28     10.12 o 
  -1 -11  16       26.77       46.67     11.47 o 
   0 -11  16        0.00       10.60      8.14 o 
   1 -11  16       16.76       24.08      7.26 o 
   2 -11  16        1.11        1.22      8.13 o 
   3 -11  16       53.34       50.67     19.63 o 
   4 -11  16       76.32       59.77     11.64 o 
  -3 -10  16       20.66       35.32     13.44 o 
  -2 -10  16       37.91       28.78     12.87 o 
  -1 -10  16       18.19        9.45      7.46 o 
   0 -10  16        2.81       12.24      7.81 o 
   1 -10  16       55.93       42.78      9.63 o 
   2 -10  16      143.04      139.86     18.70 o 
   3 -10  16        0.00       -0.29      8.20 o 
   4 -10  16       90.59       95.94     26.70 o 
  -4  -9  16       48.93       31.62     15.67 o 
  -3  -9  16       14.29        9.30     10.84 o 
  -2  -9  16        2.12        2.17      7.36 o 
  -1  -9  16       68.16       94.07     17.46 o 
   0  -9  16       37.72       28.30      8.21 o 
   1  -9  16      101.89       93.89      7.93 o 
   2  -9  16       19.67        9.60      6.26 o 
   3  -9  16      177.47      188.31     14.33 o 
   4  -9  16       15.76       12.07      7.61 o 
   5  -9  16       17.39        0.53     12.25 o 
  -4  -8  16        7.63        8.56     11.09 o 
  -3  -8  16      173.04      202.71     50.53 o 
  -2  -8  16       44.65       59.33     14.94 o 
  -1  -8  16        7.19        7.65      5.28 o 
   0  -8  16       59.13       59.95     14.73 o 
   1  -8  16       44.48       49.74      6.22 o 
   2  -8  16        0.07        6.36      5.88 o 
   3  -8  16        3.25        7.53      6.47 o 
   4  -8  16      109.68       82.60     19.10 o 
   5  -8  16      239.86      276.30     37.86 o 
  -4  -7  16       20.95        5.21      9.87 o 
  -3  -7  16       14.92        8.02      9.40 o 
  -2  -7  16       19.19       19.36      6.80 o 
  -1  -7  16       15.25       18.01      5.42 o 
   0  -7  16       33.93       48.27      7.38 o 
   1  -7  16        5.29        8.67      5.21 o 
   2  -7  16       38.96       47.52      6.66 o 
   3  -7  16        0.07        3.74      6.56 o 
   4  -7  16       41.49       29.65     14.41 o 
   5  -7  16      105.26      157.55     21.91 o 
  -5  -6  16        3.87        1.41     10.28 o 
  -4  -6  16       27.53       24.52     11.61 o 
  -3  -6  16       20.51       18.93      8.17 o 
  -2  -6  16        6.56        8.83      5.80 o 
  -1  -6  16        0.24        0.31      3.69 o 
   0  -6  16       65.02       61.29      7.03 o 
   1  -6  16      231.38      224.59     15.43 o 
   2  -6  16      210.46      231.23     11.39 o 
   3  -6  16       48.44       42.25      8.50 o 
   4  -6  16       14.28       26.02     11.33 o 
   5  -6  16        0.43        9.94     10.93 o 
  -5  -5  16       45.61       66.13     13.81 o 
  -4  -5  16        0.98       -6.00      6.00 o 
  -3  -5  16        5.18        4.81      7.61 o 
  -2  -5  16        4.21       12.85      5.54 o 
  -1  -5  16       93.07       92.81      7.14 o 
   0  -5  16      318.57      327.80     11.05 o 
   1  -5  16        1.37        1.68      4.28 o 
   2  -5  16        7.27        5.90      4.57 o 
   3  -5  16       14.88       10.96      6.14 o 
   4  -5  16      107.44       84.73      9.32 o 
   5  -5  16      158.78      184.35     26.49 o 
   6  -5  16        9.54       13.37     13.64 o 
  -5  -4  16       37.93       36.36     10.47 o 
  -4  -4  16       10.10        1.60      7.19 o 
  -3  -4  16       26.01       29.82      8.49 o 
  -2  -4  16       65.14       57.22      9.26 o 
  -1  -4  16      218.00      210.82      9.94 o 
   0  -4  16      199.90      194.53      8.61 o 
   1  -4  16       47.53       38.69      6.66 o 
   2  -4  16        0.00        2.58      4.10 o 
   3  -4  16        1.72       -2.96      4.34 o 
   4  -4  16      107.59      126.96     10.72 o 
   5  -4  16       85.42       85.58     16.24 o 
   6  -4  16      130.06      186.67     23.44 o 
  -5  -3  16       59.08       92.56     17.04 o 
  -4  -3  16       78.26       94.89     12.83 o 
  -3  -3  16       14.64       15.63      7.23 o 
  -2  -3  16       99.00       91.59      8.62 o 
  -1  -3  16       21.53       21.41      4.41 o 
   0  -3  16        0.14        6.08      2.73 o 
   1  -3  16       18.25       16.45      5.04 o 
   2  -3  16       16.06       10.85      4.60 o 
   3  -3  16       14.58        2.56      5.04 o 
   4  -3  16       83.85       74.38      7.77 o 
   5  -3  16       11.72        7.62      9.69 o 
   6  -3  16        0.02        6.94     10.98 o 
  -5  -2  16        4.07        4.62      7.44 o 
  -4  -2  16        3.87        0.24      6.67 o 
  -3  -2  16       21.96       19.74     11.45 o 
  -2  -2  16       13.96        8.51      4.88 o 
  -1  -2  16      142.42      132.35     11.30 o 
   0  -2  16      475.59      442.08     22.62 o 
   1  -2  16      471.53      438.82     16.17 o 
   2  -2  16       37.97       28.09      5.77 o 
   3  -2  16      267.00      272.22     11.93 o 
   4  -2  16       28.14       25.97      6.10 o 
   5  -2  16       88.66      106.64     13.37 o 
   6  -2  16       15.09       30.36     11.57 o 
  -5  -1  16        8.42        4.70      8.15 o 
  -4  -1  16       33.19       20.54      7.68 o 
  -3  -1  16      284.55      300.12     34.42 o 
  -2  -1  16       38.97       30.12      5.56 o 
  -1  -1  16      202.33      160.61     11.76 o 
   0  -1  16       37.12       35.59      5.02 o 
   1  -1  16       66.98       65.21     10.18 o 
   2  -1  16      177.18      176.58     10.15 o 
   3  -1  16      190.46      198.09     10.34 o 
   4  -1  16       45.58       53.59     11.92 o 
   5  -1  16       46.25       29.74      9.38 o 
   6  -1  16       15.61       23.70      9.45 o 
  -5   0  16       34.69       47.08     10.78 o 
  -4   0  16       25.87       15.41      6.93 o 
  -3   0  16       28.98       26.50      7.49 o 
  -2   0  16        1.23        7.20      4.84 o 
  -1   0  16      275.20      215.52      9.36 o 
   0   0  16       54.09       52.67      4.90 o 
   1   0  16        1.24        3.09      3.82 o 
   2   0  16       12.64        9.94      3.67 o 
   3   0  16      232.08      251.24     11.50 o 
   4   0  16        4.39       -0.30      4.09 o 
   5   0  16      120.50      136.88     14.98 o 
   6   0  16       19.88       25.06      9.65 o 
  -5   1  16       13.71        5.80      7.38 o 
  -4   1  16      317.86      372.61     20.71 o 
  -3   1  16       19.49       24.13      9.37 o 
  -2   1  16      281.61      261.34     17.94 o 
  -1   1  16       14.50       10.36      3.85 o 
   0   1  16       27.95       23.41      4.03 o 
   1   1  16      269.90      255.03     14.26 o 
   2   1  16        0.24       -1.28      3.25 o 
   3   1  16      170.92      202.33     12.25 o 
   4   1  16        1.44       -0.67      4.12 o 
   5   1  16       12.00       15.42      7.95 o 
   6   1  16       15.70       22.07     10.92 o 
  -5   2  16       64.63       65.44     14.69 o 
  -4   2  16        3.80        4.16      7.85 o 
  -3   2  16       94.71       93.09     14.13 o 
  -2   2  16       64.23       71.04      8.58 o 
  -1   2  16       53.44       40.97      5.04 o 
   0   2  16       62.03       35.73      4.53 o 
   1   2  16        1.52        4.23      3.82 o 
   2   2  16     1105.11     1139.03     24.12 o 
   3   2  16        2.82        5.54      4.38 o 
   4   2  16      110.69      111.50     10.43 o 
   5   2  16        2.54        0.48      6.64 o 
   6   2  16        2.11        9.52      8.27 o 
  -5   3  16        0.68       -0.47      7.84 o 
  -4   3  16      196.88      244.01     27.75 o 
  -3   3  16      183.52      246.83     20.55 o 
  -2   3  16       10.34        4.78      4.77 o 
  -1   3  16      139.25      109.67      9.05 o 
   0   3  16      111.37       89.96      6.07 o 
   1   3  16      813.48      814.23     20.87 o 
   2   3  16       34.06       40.14      5.00 o 
   3   3  16       97.29       93.26      7.03 o 
   4   3  16        0.00        2.34      5.32 o 
   5   3  16        4.68        4.84      7.40 o 
   6   3  16        0.17        2.10      8.27 o 
  -5   4  16      221.00      278.87     44.38 o 
  -4   4  16       29.93       12.45      7.55 o 
  -3   4  16       57.52       46.04     14.64 o 
  -2   4  16        6.00        5.10      4.58 o 
  -1   4  16      141.11       96.83      7.12 o 
   0   4  16        1.79        6.89      3.21 o 
   1   4  16       64.35       76.10      7.43 o 
   2   4  16      540.07      543.86     14.74 o 
   3   4  16      147.21      154.74     17.72 o 
   4   4  16      317.81      305.90     20.90 o 
   5   4  16       60.12       77.11     16.40 o 
   6   4  16      144.67      196.79     33.26 o 
  -5   5  16        3.54       -4.11      8.35 o 
  -4   5  16        1.22       -1.77      8.12 o 
  -3   5  16       61.30       62.54     11.87 o 
  -2   5  16      139.92      134.65     12.91 o 
  -1   5  16      149.87      135.63      8.38 o 
   0   5  16       32.55       36.42      4.68 o 
   1   5  16       43.45       42.97      5.19 o 
   2   5  16      238.71      254.48     10.82 o 
   3   5  16      149.07      156.16     10.27 o 
   4   5  16       45.67       45.90      7.05 o 
   5   5  16        0.10        2.32      6.90 o 
   6   5  16        0.10        7.96      7.78 o 
  -5   6  16       15.76       25.39     10.52 o 
  -4   6  16        0.71        4.65      8.15 o 
  -3   6  16        1.81       -0.32      6.71 o 
  -2   6  16       37.95       36.48      6.94 o 
  -1   6  16        0.07       -1.76      3.13 o 
   0   6  16      165.37      133.38      7.76 o 
   1   6  16       40.80       41.77      4.98 o 
   2   6  16       26.05       23.42      6.23 o 
   3   6  16      135.17      155.13     15.33 o 
   4   6  16        0.16       -3.64      4.43 o 
   5   6  16       84.57       91.44     12.89 o 
   6   6  16      152.37      152.15     17.97 o 
  -5   7  16        0.16        6.66     10.11 o 
  -4   7  16        0.28        0.89      7.53 o 
  -3   7  16       55.31       69.48     13.39 o 
  -2   7  16        2.63        1.01      4.84 o 
  -1   7  16       39.27       35.03      5.40 o 
   0   7  16        7.43        6.84      3.41 o 
   1   7  16        5.10        2.00      3.39 o 
   2   7  16       22.18       21.63      4.20 o 
   3   7  16       26.87        8.08      5.32 o 
   4   7  16       84.36      101.11     10.12 o 
   5   7  16        5.98       10.12      8.28 o 
   6   7  16       19.20       36.80     10.37 o 
  -5   8  16        0.23       -1.53      9.58 o 
  -4   8  16       11.09       -1.35      7.82 o 
  -3   8  16        2.67        7.33      8.85 o 
  -2   8  16       78.70       77.08      9.12 o 
  -1   8  16       46.04       48.12      7.02 o 
   0   8  16       22.83       19.88      4.56 o 
   1   8  16       15.35       16.39      3.81 o 
   2   8  16       37.02       35.30      5.35 o 
   3   8  16       10.83       14.09      5.28 o 
   4   8  16      233.65      269.82     14.45 o 
   5   8  16       21.61       27.55     15.38 o 
   6   8  16       88.09      117.46     16.00 o 
  -5   9  16        1.16       -3.75     11.99 o 
  -4   9  16      129.40       93.93     15.85 o 
  -3   9  16       13.71       13.19      9.18 o 
  -2   9  16      155.99      160.86     13.52 o 
  -1   9  16       35.23       39.22      6.12 o 
   0   9  16      222.04      236.87     10.31 o 
   1   9  16       65.32       65.69      5.61 o 
   2   9  16       54.86       61.24      6.42 o 
   3   9  16        9.83       18.10      5.68 o 
   4   9  16        0.53        6.63      5.72 o 
   5   9  16        0.57       -0.55      7.12 o 
   6   9  16        0.84        0.52      8.75 o 
  -4  10  16        0.18        8.36      9.26 o 
  -3  10  16        0.68       -6.20      8.60 o 
  -2  10  16       33.08       37.70      8.27 o 
  -1  10  16        5.18       12.31      4.71 o 
   0  10  16        1.04        3.82      3.17 o 
   1  10  16       83.28       79.02      6.79 o 
   2  10  16        1.18        3.57      3.86 o 
   3  10  16       71.78       94.77     10.28 o 
   4  10  16       34.71       41.15      7.50 o 
   5  10  16        0.57       12.55      9.59 o 
  -4  11  16        9.95       12.01     11.28 o 
  -3  11  16       24.22       12.64     10.70 o 
  -2  11  16        4.22        9.71      7.87 o 
  -1  11  16        7.71       14.05      5.21 o 
   0  11  16       30.54       36.64      4.78 o 
   1  11  16        1.01        1.36      3.97 o 
   2  11  16      169.81      201.39     13.08 o 
   3  11  16        0.11        9.25      6.15 o 
   4  11  16       43.32       40.49      8.76 o 
   5  11  16       37.79       63.81     15.07 o 
  -4  12  16        6.46       11.97     13.10 o 
  -3  12  16        9.83       21.32     10.80 o 
  -2  12  16       12.53        7.22      7.20 o 
  -1  12  16       49.52       58.19      7.28 o 
   0  12  16        2.15        5.09      4.22 o 
   1  12  16        0.07        4.01      4.21 o 
   2  12  16        0.11        1.62      4.00 o 
   3  12  16        2.60        0.13      8.08 o 
   4  12  16       81.31       93.80     14.74 o 
   5  12  16       60.12       92.18     18.05 o 
  -3  13  16        0.07       -2.30      9.95 o 
  -2  13  16       96.04      108.15     17.79 o 
  -1  13  16        1.64        0.75      4.85 o 
   0  13  16        0.12        0.86      4.30 o 
   1  13  16       33.53       35.20      7.24 o 
   2  13  16       54.66       60.94      8.46 o 
   3  13  16       28.06       44.27     10.19 o 
   4  13  16        2.02        1.14      6.52 o 
   5  13  16        5.32       10.43     11.74 o 
  -3  14  16        0.41        8.76     15.62 o 
  -2  14  16        1.96        1.61     14.99 o 
  -1  14  16       60.80       47.83      8.55 o 
   0  14  16       63.42       58.02      8.40 o 
   1  14  16       10.40       12.22      5.35 o 
   2  14  16       89.65       89.64      9.89 o 
   3  14  16       41.51       41.54     10.83 o 
   4  14  16       69.97       81.34     14.60 o 
  -3  15  16        0.65        3.73     17.19 o 
  -2  15  16        0.43       -0.92     14.19 o 
  -1  15  16       57.53       67.31      9.90 o 
   0  15  16       21.49        7.31      6.11 o 
   1  15  16       22.14       26.73      7.36 o 
   2  15  16      151.53      159.67     12.63 o 
   3  15  16       21.63       17.01      9.75 o 
   4  15  16        4.93       19.30     14.79 o 
  -2  16  16        7.92        3.69     19.63 o 
  -1  16  16       20.58       37.39      8.48 o 
   0  16  16       73.27       97.71     17.37 o 
   1  16  16        7.66       -0.36      6.04 o 
   2  16  16       56.79       90.49     10.66 o 
   3  16  16       10.82        4.37      8.67 o 
  -1  17  16        0.81       -1.23      7.14 o 
   0  17  16       34.75       33.20      8.39 o 
   1  17  16       22.19       31.76      8.36 o 
   2  17  16        8.73        8.04      7.55 o 
   0 -13  17        0.47       -1.36      9.32 o 
   1 -13  17       11.92        8.60     10.79 o 
  -1 -12  17        1.58        5.01      9.69 o 
   0 -12  17       27.02       38.56     11.15 o 
   1 -12  17       13.49       -0.18      9.06 o 
   2 -12  17       21.38       16.40     10.24 o 
  -2 -11  17        8.82        4.04     11.29 o 
  -1 -11  17        8.02       -1.49      9.36 o 
   0 -11  17        6.68        4.42      8.39 o 
   1 -11  17        8.07       10.20     10.89 o 
   2 -11  17       72.12       60.69     31.36 o 
   3 -11  17        5.20       -1.87      9.34 o 
  -3 -10  17      128.40      165.99     40.12 o 
  -2 -10  17        5.54        2.12     10.22 o 
  -1 -10  17        9.86        7.08      9.11 o 
   0 -10  17        8.24        1.66     12.80 o 
   1 -10  17      102.53      111.48     14.91 o 
   2 -10  17       27.44       17.47      9.23 o 
   3 -10  17       15.12        9.74      9.02 o 
   4 -10  17      154.62      141.10     22.37 o 
  -3  -9  17       29.99       21.36     13.48 o 
  -2  -9  17       14.50       27.69     12.13 o 
  -1  -9  17       27.89       20.61      8.02 o 
   0  -9  17        3.76        2.10      7.49 o 
   1  -9  17       14.64       19.98      5.77 o 
   2  -9  17      113.61      117.42     14.03 o 
   3  -9  17        3.88       -3.62      7.80 o 
   4  -9  17        6.87        4.63     10.38 o 
  -4  -8  17       16.25        7.77     19.32 o 
  -3  -8  17        0.71        6.17     10.77 o 
  -2  -8  17        4.80       12.11      7.93 o 
  -1  -8  17       60.41       63.17     10.39 o 
   0  -8  17        3.97        7.57      6.15 o 
   1  -8  17       23.32       24.08      5.84 o 
   2  -8  17       40.57       36.15      7.50 o 
   3  -8  17        7.89       18.45      7.88 o 
   4  -8  17       22.20       18.49      8.24 o 
  -4  -7  17       20.96       15.60     10.69 o 
  -3  -7  17       39.64       46.00     11.48 o 
  -2  -7  17        3.15        8.94      6.99 o 
  -1  -7  17        5.13        8.07      5.02 o 
   0  -7  17       22.98        9.79      5.87 o 
   1  -7  17       17.43       14.51      4.98 o 
   2  -7  17      125.35      131.70     23.45 o 
   3  -7  17      132.51      134.12     21.23 o 
   4  -7  17        5.17       -2.91      7.08 o 
   5  -7  17       16.33       10.51     12.84 o 
  -4  -6  17       20.35       22.85      9.23 o 
  -3  -6  17        3.21       12.74      8.15 o 
  -2  -6  17        0.35        2.68      5.75 o 
  -1  -6  17        2.82        8.79      4.63 o 
   0  -6  17       11.99        6.32      5.43 o 
   1  -6  17        0.72        6.54      5.01 o 
   2  -6  17        5.88       11.12      5.47 o 
   3  -6  17      123.08      113.51     15.81 o 
   4  -6  17       58.56       44.30      8.90 o 
   5  -6  17       69.23       61.91     16.02 o 
  -4  -5  17        5.83        0.48      8.24 o 
  -3  -5  17       12.99       12.40      8.17 o 
  -2  -5  17       10.90       10.90      5.89 o 
  -1  -5  17       31.12       21.32      4.87 o 
   0  -5  17        0.61        7.37      5.10 o 
   1  -5  17       92.46       93.88      8.19 o 
   2  -5  17      110.25      105.09     10.39 o 
   3  -5  17        0.43        4.15      6.05 o 
   4  -5  17        0.75       -0.45      5.55 o 
   5  -5  17       26.69       14.48     12.12 o 
  -5  -4  17        6.78        8.98     13.05 o 
  -4  -4  17        4.43        9.48      8.43 o 
  -3  -4  17        2.60       -1.00      6.88 o 
  -2  -4  17       32.92       38.40      7.27 o 
  -1  -4  17       24.83       16.47      4.71 o 
   0  -4  17        3.06        5.32      4.09 o 
   1  -4  17       43.29       42.46      6.31 o 
   2  -4  17        5.59        6.89      4.75 o 
   3  -4  17       61.42       70.96      9.79 o 
   4  -4  17       22.91       27.36      7.21 o 
   5  -4  17        0.09       -8.07      8.07 o 
  -5  -3  17        4.23       10.11     10.55 o 
  -4  -3  17       70.20       98.23     13.34 o 
  -3  -3  17        0.06        8.41      7.06 o 
  -2  -3  17       10.35       11.10      6.22 o 
  -1  -3  17       26.02       28.79      5.18 o 
   0  -3  17       78.95       76.47      6.74 o 
   1  -3  17        0.64        5.52      4.95 o 
   2  -3  17       14.90       18.77      5.15 o 
   3  -3  17        0.96       -1.41      5.30 o 
   4  -3  17       13.96       14.09      6.10 o 
   5  -3  17       78.64       89.24     16.61 o 
   6  -3  17      116.98      171.30     23.63 o 
  -5  -2  17       39.01       37.60     11.65 o 
  -4  -2  17        2.70        9.28      7.73 o 
  -3  -2  17        0.12       -3.78      6.07 o 
  -2  -2  17      109.35      122.73     11.04 o 
  -1  -2  17        0.51        4.58      3.76 o 
   0  -2  17       16.19       20.29      4.20 o 
   1  -2  17       40.50       30.15      5.79 o 
   2  -2  17       52.54       57.35      7.42 o 
   3  -2  17       65.47       76.24     14.27 o 
   4  -2  17       10.21       16.22      5.30 o 
   5  -2  17       18.52       11.69      8.45 o 
   6  -2  17       17.61       16.14      9.98 o 
  -5  -1  17        2.35        3.48      8.82 o 
  -4  -1  17        0.07        3.60      7.46 o 
  -3  -1  17       46.12       32.27     11.51 o 
  -2  -1  17       47.02       31.54      6.46 o 
  -1  -1  17      137.33      118.16      8.43 o 
   0  -1  17        7.24        4.00      3.21 o 
   1  -1  17       88.69       72.08      7.92 o 
   2  -1  17       52.67       52.44      7.02 o 
   3  -1  17       12.40       14.43      4.77 o 
   4  -1  17        1.31        3.47      3.71 o 
   5  -1  17       15.05        3.59      7.95 o 
   6  -1  17       13.13        8.18      8.77 o 
  -5   0  17       90.06       93.71     18.02 o 
  -4   0  17       34.43       24.72      8.82 o 
  -3   0  17       16.30       16.70      7.21 o 
  -2   0  17       41.64       31.12      6.07 o 
  -1   0  17       92.55       97.83      7.10 o 
   0   0  17       26.92       29.48      4.43 o 
   1   0  17       11.59       12.17      5.24 o 
   2   0  17        0.89        3.37      4.56 o 
   3   0  17        6.35        5.33      4.27 o 
   4   0  17       34.04       34.87      6.02 o 
   5   0  17        7.75        4.55      7.99 o 
   6   0  17       15.26       14.65      9.85 o 
  -5   1  17       61.36       71.34     12.61 o 
  -4   1  17       56.14       77.67     11.91 o 
  -3   1  17      100.95       98.24     14.35 o 
  -2   1  17        1.08        7.57      5.61 o 
  -1   1  17        0.60        6.52      4.24 o 
   0   1  17       22.15       21.61      4.49 o 
   1   1  17       62.27       64.87      8.47 o 
   2   1  17      131.00      141.50     14.40 o 
   3   1  17       81.72       86.97      8.57 o
[truncated: 52,952 more chars]
